# Supplementary material for: Ifenprodil and Flavopiridol Identified by Genomewide RNA Interference Screening as Effective Drugs To Ameliorate Murine Acute Lung Injury after Influenza A H5N1 Virus Infection
Source: mSystems. 2019 Dec 10;4(6):e00431-19. doi: 10.1128/mSystems.00431-19 (PMC6906739; doi:10.1128/mSystems.00431-19)
Supplement: TABLE S1 [file mSystems.00431-19-st001.xlsx]

## Sheet: Sheet1
Table S1. Host genes identified in the genemo-wide RNAi screen
NCBI gene ID	Gene name	1st round screen			2nd round screen
		Cell viability ratio	T-test		Cell viability ratio	T-test
2	A2M	0.559332	0.00048003		0.85848	0.018334
24	ABCA4	0.745186	0.049341		0.699906	0.0109756
27	ABL2	0.758408	0.000115666		0.595635	0.00803746
40	ASIC2	0.820425	0.00115606		0.894923	0.0100109
41	ASIC1	0.824559	0.00105121		0.825273	0.00423015
43	ACHE	1.23339	0.000400431		1.19907	0.010578
52	ACP1	0.756154	0.00328883		0.729024	0.0128148
53	ACP2	0.810611	0.00770012		0.799296	0.0224487
59	ACTA2	0.860926	0.028977		0.740083	0.00243252
87	ACTN1	0.739652	0.00512929		0.378601	2.10013e-05
93	ACVR2B	1.19213	0.00656163		1.20815	0.0105321
133	ADM	0.818605	0.00320947		0.829336	0.0108384
148	ADRA1A	1.21421	0.000471102		1.231	0.00543239
191	AHCY	0.867268	0.0153339		0.885121	0.011925
215	ABCD1	0.542422	9.5284e-05		0.749046	0.000627741
250	ALPP	0.732181	4.86149e-05		0.603787	0.00868644
251	ALPPL2	0.686506	0.00228276		0.660889	0.00545833
258	AMBN	0.79718	7.51513e-05		0.765436	5.45414e-05
272	AMPD3	1.36746	0.00310972		1.18618	0.0203383
285	ANGPT2	0.816408	0.000713133		0.770257	0.00780983
307	ANXA4	1.19431	0.00609511		1.23074	0.0087372
321	APBA2	1.21716	0.0115995		1.3272	0.000718288
322	APBB1	1.25168	0.00546855		1.4392	0.000682146
331	XIAP	0.672065	0.00289983		0.684407	0.0231201
332	BIRC5	0.528724	0.00104064		0.58862	0.00565632
339	APOBEC1	0.816781	0.0415401		0.881096	0.000876569
341	APOC1	0.863275	0.00930826		0.663557	0.000308478
347	APOD	1.11432	0.0310771		1.14029	0.0192987
350	APOH	1.2371	0.00157009		1.25621	0.00162313
361	AQP4	1.13052	0.00114235		1.11819	0.0182646
366	AQP9	1.55924	2.06177e-05		1.31573	0.00198891
367	AR	0.69601	0.00423038		0.558129	0.000357784
369	ARAF	1.15335	0.0161015		1.14796	0.00419043
383	ARG1	0.815034	0.0101379		0.787155	0.0187505
388	RHOB	1.14359	0.0090518		1.24873	0.00266142
391	RHOG	1.17712	0.00677196		1.4328	0.00111782
392	ARHGAP1	0.842845	0.00362411		0.805372	0.00475108
397	ARHGDIB	0.808625	0.00297826		0.762516	0.00482353
399	RHOH	0.715549	0.000455421		0.856764	0.00803157
400	ARL1	0.717256	0.000167065		0.813976	0.0271139
410	ARSA	0.850401	0.00822293		0.749524	0.001434
430	ASCL2	1.22826	0.00154794		1.40093	0.0079591
432	ASGR1	0.891476	0.0193516		0.840667	0.00365872
462	SERPINC1	0.809785	0.00231929		0.879961	0.000719717
463	ZFHX3	1.23933	0.00341863		1.38408	0.000505591
479	ATP12A	0.707783	0.00250005		0.746755	0.00764146
487	ATP2A1	1.15569	0.00384186		1.30215	0.000986479
491	ATP2B2	1.23034	0.024832		1.55843	0.000147973
493	ATP2B4	0.598075	0.00484732		0.693439	0.00344962
526	ATP6V1B2	1.31916	0.0053099		1.31154	0.00889408
527	ATP6V0C	1.16177	0.0110293		1.18038	0.0140381
529	ATP6V1E1	1.24546	0.00591697		1.29264	0.000450775
535	ATP6V0A1	1.23182	0.0275604		1.44125	8.64154e-05
537	ATP6AP1	1.13654	0.0256374		1.13327	0.000574677
567	B2M	0.71249	0.00515473		0.61363	0.00371467
576	BAI2	1.19001	0.0220579		1.30171	0.00575278
578	BAK1	0.872516	0.000698636		0.816692	0.0456553
581	BAX	0.548429	0.00180159		0.588859	0.000945707
598	BCL2L1	0.835127	0.000502301		0.779194	0.0283484
605	BCL7A	0.729161	0.000985963		0.810312	0.0068619
608	TNFRSF17	0.548807	0.000595076		0.798387	0.010751
611	OPN1SW	1.36471	0.00978005		1.39233	0.0041827
623	BDKRB1	1.20843	0.0227496		1.55866	0.000922307
638	BIK	1.13407	0.00139594		1.31247	0.0124188
639	PRDM1	1.23164	0.00905162		1.32027	1.13224e-05
642	BLMH	0.85792	0.00219135		0.799855	0.000109518
654	BMP6	1.17079	0.0208498		1.18836	0.000761285
664	BNIP3	0.870355	0.0122791		0.659295	0.00460245
665	BNIP3L	0.594938	0.000631085		0.823434	0.00612614
673	BRAF	0.543455	5.63838e-05		0.727426	0.000656928
686	BTD	1.20752	0.00753251		1.16674	0.0192541
688	KLF5	0.784523	0.0256915		0.854796	0.0119987
720	C4A	0.769538	0.000154151		0.746392	0.00329501
728	C5AR1	1.18337	0.00498447		1.44714	0.000147053
729	C6	0.634048	0.001676		0.83314	0.0286653
733	C8G	1.19479	0.00518814		1.12998	0.045871
741	ZNHIT2	1.24552	0.000840623		1.44256	0.000109271
746	TMEM258	1.22028	0.0443478		1.15369	0.0137481
750	C16orf3	1.14644	0.0014557		1.28354	0.0205455
763	CA5A	0.75467	0.0301857		0.734224	0.00165481
774	CACNA1B	0.655066	0.000203031		0.733008	0.00330631
779	CACNA1S	0.82367	0.00158904		0.785904	0.00299584
786	CACNG1	0.727712	0.0114979		0.780763	3.93002e-05
800	CALD1	1.14039	0.00857196		1.25599	0.00100648
815	CAMK2A	0.766587	0.000108723		0.709609	0.00276699
821	CANX	0.557649	8.6993e-06		0.881487	0.048884
825	CAPN3	0.808202	0.00011239		0.834851	0.00169828
826	CAPNS1	0.831807	0.00484228		0.677834	8.76894e-05
831	CAST	0.843326	0.00545793		0.773062	2.67146e-05
836	CASP3	0.77439	0.00341865		0.839956	0.000769311
837	CASP4	0.630191	0.000173424		0.613433	0.000605431
841	CASP8	1.48413	0.000856125		1.46129	1.4643e-05
859	CAV3	1.12955	0.0166852		1.33763	0.00134548
866	SERPINA6	0.755829	0.000731368		0.706353	0.0171885
914	CD2	0.825067	0.00718555		0.831687	0.0305019
947	CD34	0.766179	0.00180636		0.835408	0.001559
948	CD36	0.546176	0.000337859		0.729524	0.000216864
967	CD63	1.59784	0.000297972		1.3547	0.00206975
975	CD81	1.31977	0.0422057		1.26749	0.000277099
983	CDK1	0.408997	1.64085e-05		0.653085	0.0179734
989	SEPT7	0.779633	6.31981e-05		0.868573	0.0131642
990	CDC6	0.795945	0.00148021		0.714857	0.00156272
991	CDC20	1.12264	0.0391941		1.15887	0.00740588
997	CDC34	0.709808	0.000145235		0.722331	0.00114932
1008	CDH10	0.517119	0.000138085		0.80468	0.00257718
1010	CDH12	0.67538	0.00308607		0.721235	7.56628e-05
1013	CDH15	0.548608	1.1792e-05		0.803293	0.0133296
1019	CDK4	1.13453	0.00117062		1.39422	0.0070611
1026	CDKN1A	1.31012	0.000372398		1.39392	0.000424809
1027	CDKN1B	0.769875	0.026296		0.770086	0.00272268
1029	CDKN2A	0.894083	0.00370788		0.729895	0.00256917
1030	CDKN2B	1.2789	0.00243748		1.41231	0.000237172
1063	CENPF	1.16182	0.0294175		1.26525	0.00608128
1073	CFL2	1.18375	0.000341473		1.17198	0.00767862
1116	CHI3L1	0.811489	0.00208491		0.572386	0.000174846
1117	CHI3L2	1.22601	0.00153615		1.12497	0.00730917
1122	CHML	0.873773	0.0196229		0.847121	0.00436483
1128	CHRM1	1.21467	0.00484727		1.44401	0.00018879
1138	CHRNA5	0.657871	0.000840514		0.58682	0.0010621
1139	CHRNA7	1.20859	0.000159021		1.19784	0.00889615
1145	CHRNE	0.722403	0.000536866		0.784745	0.000942639
1146	CHRNG	0.849468	0.00260255		0.801727	0.00180625
1153	CIRBP	0.800512	0.022687		0.893497	0.00127163
1176	AP3S1	1.12991	0.019213		1.3441	0.0161633
1201	CLN3	1.107	0.0355763		1.2882	0.000517288
1212	CLTB	1.21667	0.0054058		1.2843	0.00155739
1233	CCR4	0.591955	8.52671e-06		0.835888	0.00262455
1237	CCR8	0.579914	8.34523e-05		0.626063	0.00105099
1259	CNGA1	0.833325	0.00728434		0.814104	0.000325381
1262	CNGA4	0.806125	0.00478445		0.774279	0.000403478
1265	CNN2	1.24105	0.043371		1.1974	0.000346386
1266	CNN3	1.11488	0.010907		1.10331	0.0048489
1272	CNTN1	0.813218	0.00174038		0.65171	5.25882e-05
1292	COL6A2	1.14077	0.00711951		1.13774	0.0396061
1294	COL7A1	1.39788	0.000190462		1.18241	2.87664e-05
1295	COL8A1	0.79745	0.000329913		0.828016	0.000138205
1300	COL10A1	1.32076	0.0266989		1.28641	5.55755e-05
1305	COL13A1	1.28942	0.0292476		1.29955	0.00114688
1317	SLC31A1	0.747426	0.00141876		0.623492	0.00598199
1374	CPT1A	1.29702	0.0144744		1.37365	0.00774816
1385	CREB1	0.718004	0.000802541		0.636129	0.00950227
1440	CSF3	0.544008	0.000574676		0.471057	4.64205e-05
1455	CSNK1G2	0.843836	0.00243513		0.683219	0.000507441
1456	CSNK1G3	0.772166	0.000792798		0.844006	0.00321605
1470	CST2	0.837294	0.004578		0.879542	0.000239291
1473	CST5	0.835353	0.00231779		0.766207	0.00350036
1476	CSTB	0.80233	0.00376615		0.728826	0.000107843
1490	CTGF	0.743245	0.00224472		0.801745	0.00190732
1491	CTH	1.17191	0.0154925		1.25386	0.000210275
1515	CTSL2	0.72551	0.000926575		0.643234	0.00969907
1540	CYLD	0.757931	0.00057102		0.859631	0.00532795
1543	CYP1A1	0.737541	0.0121433		0.829317	0.000679664
1562	CYP2C18	0.881028	0.00435098		0.880281	0.00488958
1572	CYP2F1	0.785528	0.00430097		0.868709	0.00305266
1576	CYP3A4	0.637723	0.000714699		0.760749	0.000235543
1577	CYP3A5	0.690329	0.00213052		0.810566	0.00099011
1583	CYP11A1	0.716472	0.00637212		0.860487	0.00315383
1592	CYP26A1	0.682322	0.00771426		0.843621	0.00125092
1609	DGKQ	1.386	0.0106099		1.2134	0.00230935
1613	DAPK3	0.862251	0.0480672		0.771407	0.00330882
1621	DBH	1.20633	0.0223613		1.20049	0.000454031
1636	ACE	1.23211	0.00080902		1.20653	0.00970923
1646	AKR1C2	1.12336	0.00962263		1.34026	0.00338979
1660	DHX9	1.2169	0.00241982		1.27121	0.0111871
1770	DNAH9	0.799442	0.0209501		0.874677	0.0124415
1803	DPP4	0.723245	0.0126055		0.788353	0.00559975
1808	DPYSL2	1.20578	0.00431664		1.10992	0.00268587
1812	DRD1	0.814817	0.00236269		0.843858	0.00648304
1814	DRD3	0.389962	0.00117592		0.873238	0.00786553
1823	DSC1	0.717617	0.00156167		0.869616	0.00193089
1824	DSC2	0.777894	0.000162477		0.883226	5.4917e-05
1830	DSG3	0.489547	4.2831e-06		0.888371	0.0143206
1836	SLC26A2	0.842826	0.0128952		0.731315	0.0170041
1843	DUSP1	1.1158	0.0238811		1.27937	0.00820719
1844	DUSP2	1.14819	0.000281978		1.20884	0.0182538
1852	DUSP9	0.80074	0.00340911		0.67639	0.00811732
1856	DVL2	0.820859	0.00525272		0.64575	0.00625207
1857	DVL3	1.16639	0.0360348		1.1028	0.0287827
1894	ECT2	0.522837	0.0038841		0.752121	0.000336839
1907	EDN2	0.659333	0.00666164		0.628147	0.000169524
1947	EFNB1	0.821214	0.045063		0.647456	1.98826e-05
1948	EFNB2	0.800057	0.00209		0.801548	0.000238822
1953	MEGF6	1.49822	3.33823e-05		1.13896	0.00364525
1958	EGR1	0.640294	0.000474892		0.812204	0.0104328
2002	ELK1	0.695444	0.00022617		0.847368	0.00530554
2006	ELN	1.30861	9.33919e-05		1.1463	0.00124744
2022	ENG	1.18848	0.0181055		1.39222	0.00502595
2033	EP300	0.674922	0.00292185		0.590292	0.0144841
2041	EPHA1	0.895181	0.0278109		0.829463	0.00478866
2045	EPHA7	1.1804	0.0201734		1.32173	0.00925714
2049	EPHB3	1.17556	0.0249889		1.35925	0.00411917
2050	EPHB4	1.20005	0.0243578		1.12987	0.019604
2054	STX2	1.27578	0.00140382		1.32605	0.00447381
2060	EPS15	1.23666	0.00902374		1.41442	0.000101551
2078	ERG	1.21552	0.0013231		1.15921	0.000972234
2091	FBL	0.552463	5.05991e-05		0.650081	0.00817595
2103	ESRRB	0.75069	0.023816		0.877595	0.00894964
2120	ETV6	1.13655	0.0187362		1.21939	0.00114871
2122	MECOM	1.35162	0.00086056		1.15606	0.000988952
2145	EZH1	0.883133	0.0373151		0.712113	0.0142736
2146	EZH2	0.843834	0.0307619		0.713034	0.0230049
2161	F12	0.798029	0.00100578		0.820685	8.78695e-06
2189	FANCG	1.27724	0.0117179		1.17548	0.00618619
2194	FASN	0.843099	0.0212748		0.770142	0.0140271
2203	FBP1	0.71939	0.000199465		0.848407	0.000772187
2209	FCGR1A	0.821948	0.0126748		0.745927	0.0100364
2219	FCN1	0.761556	0.0463907		0.86081	0.000853424
2239	GPC4	1.19801	0.0271437		1.13319	0.0148298
2242	FES	1.2228	0.0201545		1.39982	0.000679335
2247	FGF2	0.879863	0.0351348		0.89132	0.0126214
2251	FGF6	0.881178	0.00652229		0.838478	0.00118683
2261	FGFR3	0.790266	0.00771807		0.677594	0.000728631
2277	FIGF	0.730692	0.00381808		0.814658	0.000137359
2316	FLNA	1.14197	0.0316454		1.16704	0.0449657
2335	FN1	0.776293	0.0017487		0.819946	0.00638954
2346	FOLH1	1.20962	0.00741061		1.27175	0.00258186
2358	FPR2	0.460192	1.32003e-05		0.751697	0.00114531
2395	FXN	0.826296	0.0148187		0.76222	0.00506168
2444	FRK	1.37864	0.000978337		1.18384	0.00269487
2512	FTL	1.65312	2.69356e-05		1.42139	4.05602e-06
2515	ADAM2	0.590219	0.00266922		0.886094	0.0213546
2516	NR5A1	0.79746	0.00120839		0.806779	2.12661e-05
2519	FUCA2	1.2311	0.00821518		1.16059	0.0365807
2524	FUT2	1.137	0.040171		1.19565	0.000466537
2531	KDSR	1.22373	0.018652		1.13158	0.00429498
2538	G6PC	1.11126	0.0306004		1.1906	0.000694229
2543	GAGE1	1.22677	0.0448929		1.13377	0.00077324
2555	GABRA2	0.676211	3.78114e-05		0.781815	0.00022693
2559	GABRA6	0.803502	0.000282174		0.820059	0.000449348
2563	GABRD	0.81358	0.00359621		0.783191	9.68244e-05
2569	GABRR1	0.77523	0.00189089		0.890148	0.00103617
2617	GARS	0.824809	0.00420348		0.882888	0.000219803
2620	GAS2	0.573524	0.000336823		0.749173	0.0130832
2621	GAS6	1.24744	0.00412892		1.18002	0.000541887
2628	GATM	1.20178	0.0139687		1.20761	6.25703e-06
2651	GCNT2	0.704808	5.85886e-05		0.794242	4.88967e-06
2657	GDF1	1.18675	0.0191723		1.32038	2.4299e-05
2668	GDNF	0.800498	0.000191615		0.709833	0.0197448
2709	GJB5	0.868425	0.0103302		0.773673	0.00012873
2720	GLB1	1.39302	0.000192286		1.4352	0.000484346
2737	GLI3	0.722638	0.00061244		0.881109	0.0206603
2742	GLRA2	0.867436	0.0131999		0.876897	0.00261298
2747	GLUD2	0.795513	0.00131697		0.55559	0.000264101
2760	GM2A	0.87333	0.0139709		0.877816	0.0042894
2762	GMDS	0.760338	0.00484068		0.893628	0.00419976
2783	GNB2	0.787368	0.00640433		0.649549	0.00127014
2784	GNB3	1.22182	0.00446409		1.19286	0.000531945
2801	GOLGA2	1.14052	0.0185503		1.31308	0.0166447
2806	GOT2	0.470818	0.000476172		0.89915	0.012536
2811	GP1BA	0.677091	0.00179599		0.720014	0.000190022
2819	GPD1	0.721144	0.00317717		0.892385	0.0367901
2833	CXCR3	0.702668	3.12824e-05		0.703149	0.00104513
2850	GPR27	0.862666	0.00557917		0.880592	0.0339916
2868	GRK4	0.794887	0.00910895		0.657218	4.6288e-05
2869	GRK5	0.674679	0.00530576		0.648908	0.000149977
2876	GPX1	0.893461	0.00385324		0.74056	0.0243689
2878	GPX3	0.671859	0.000234921		0.772789	0.00037474
2893	GRIA4	0.848945	0.00573553		0.879347	0.00670849
2897	GRIK1	0.829498	0.00158075		0.808428	0.0014216
2904	GRIN2B	0.749015	0.00228634		0.689065	2.19482e-06
2912	GRM2	0.868897	0.00295354		0.844003	0.00557654
2914	GRM4	0.788017	0.000900107		0.87535	0.00228058
2920	CXCL2	1.44041	0.00307551		1.12522	0.0250017
2926	GRSF1	0.564342	0.000220614		0.794499	0.00220147
2934	GSN	0.808781	0.0152671		0.785571	0.0068642
2936	GSR	1.10289	0.0263256		1.25679	0.00495623
2937	GSS	0.768849	0.000236793		0.89412	0.0450235
2941	GSTA4	0.805678	0.00421494		0.89923	0.000925272
2947	GSTM3	0.61195	0.00103572		0.692389	0.00605332
2952	GSTT1	0.793355	0.00108545		0.680334	0.00089309
2960	GTF2E1	0.842799	0.00190915		0.788823	0.00665592
2962	GTF2F1	0.801855	0.00265324		0.597409	0.000733092
2966	GTF2H2	1.28157	0.00968358		1.23682	0.00167563
3002	GZMB	0.499169	0.00197687		0.627855	0.00352839
3014	H2AFX	0.75329	0.000906671		0.672475	0.00408027
3015	H2AFZ	0.846591	0.00516608		0.771359	0.00882068
3026	HABP2	0.886438	0.0240486		0.893505	0.000679377
3069	HDLBP	0.766267	0.0164944		0.590598	3.86807e-05
3073	HEXA	0.726679	0.00101118		0.866827	5.04267e-05
3075	CFH	0.755479	0.00032065		0.728284	1.96172e-05
3078	CFHR1	0.712297	0.00549112		0.846984	0.00918118
3081	HGD	0.455705	0.000199668		0.501438	2.19443e-07
3083	HGFAC	0.862587	0.0111133		0.878826	0.00574406
3084	NRG1	0.775568	0.00508213		0.854637	0.00136756
3087	HHEX	1.2395	0.00703728		1.13763	0.00822128
3093	UBE2K	0.834197	0.00176849		0.759476	0.000120145
3104	ZBTB48	0.741246	0.00672827		0.74539	0.00250598
3123	HLA-DRB1	0.694808	0.000567058		0.638409	1.64276e-06
3142	HLX	0.62473	0.00323573		0.527876	1.35233e-05
3166	HMX1	0.744759	0.00163785		0.773896	7.98377e-06
3181	HNRNPA2B1	1.22137	0.000239926		1.52941	0.00355242
3184	HNRNPD	1.12323	0.000954493		1.24602	0.00366141
3189	HNRNPH3	0.843924	0.0438272		0.725144	2.81926e-05
3203	HOXA6	0.809921	0.00186512		0.864811	0.0155269
3209	HOXA13	0.799953	0.00135518		0.815056	0.00830117
3211	HOXB1	0.61845	0.000184028		0.635053	5.41491e-06
3222	HOXC5	0.781884	0.000761072		0.779704	3.40624e-05
3225	HOXC9	0.713674	0.00246854		0.604544	0.00016094
3229	HOXC13	0.804344	0.0204012		0.745519	0.000872734
3240	HP	0.760851	0.0335655		0.842062	0.000763331
3249	HPN	0.676133	0.000358774		0.8658	2.00109e-05
3250	HPR	0.719071	0.000582282		0.830347	0.000465168
3267	AGFG1	0.636881	0.000250204		0.891475	0.0277977
3269	HRH1	0.843333	0.0116745		0.895628	0.0145876
3281	HSBP1	0.769623	0.00196664		0.811126	0.00112102
3291	HSD11B2	0.627683	0.00176184		0.722581	0.00664289
3295	HSD17B4	0.58906	0.00319517		0.733794	0.000328903
3346	HTN1	0.691139	0.00519982		0.722097	1.09376e-05
3350	HTR1A	0.828818	0.000358492		0.884484	0.00362485
3359	HTR3A	0.7436	0.000524382		0.764073	6.69188e-06
3364	HUS1	1.22599	0.00817562		1.37299	0.00166524
3376	IARS	1.36111	6.94152e-05		1.1008	0.0399821
3434	IFIT1	0.565407	0.00116577		0.493483	0.000965244
3456	IFNB1	0.570757	0.000216659		0.730935	0.0114213
3480	IGF1R	1.28363	0.000787672		1.48392	6.06937e-05
3481	IGF2	0.671104	0.000360401		0.756215	0.0130142
3551	IKBKB	0.812996	0.00066776		0.763754	0.0101441
3553	IL1B	0.76268	0.00270209		0.775659	0.00150939
3565	IL4	0.790182	0.00738938		0.793688	0.00034557
3569	IL6	0.562622	0.000574961		0.550669	0.000730886
3579	CXCR2	0.747781	0.000245144		0.834466	0.00170722
3588	IL10RB	0.5507	2.12223e-05		0.839091	0.00428244
3601	IL15RA	0.767714	0.0369253		0.632693	0.000406483
3612	IMPA1	1.14705	0.00634989		1.26287	0.00366916
3619	INCENP	0.439996	0.00228355		0.666808	3.38127e-05
3621	ING1	0.872472	0.0159349		0.765249	0.00058253
3622	ING2	0.775988	0.00243196		0.686687	0.000108111
3625	INHBB	0.799486	0.0139792		0.765803	0.000261019
3636	INPPL1	0.745499	0.00110905		0.882107	0.0154364
3645	INSRR	1.59154	9.50074e-05		1.78212	0.00133665
3658	IREB2	0.668993	0.003031		0.673364	0.000265005
3660	IRF2	0.752353	0.0017207		0.639493	7.06627e-05
3661	IRF3	1.23616	0.00148457		1.81319	2.53691e-05
3662	IRF4	0.85195	0.00035103		0.787471	0.000657366
3680	ITGA9	0.843351	0.028306		0.498153	1.15702e-05
3681	ITGAD	0.814874	2.52058e-05		0.74221	0.00040384
3682	ITGAE	0.793205	0.00420249		0.874865	0.00114081
3687	ITGAX	0.840251	0.00571779		0.874045	0.00233077
3692	EIF6	0.749167	0.0013843		0.891062	0.00283167
3695	ITGB7	0.677956	0.000857711		0.782946	0.000472147
3702	ITK	1.19604	0.0036125		1.21157	0.00448639
3703	STT3A	0.787414	4.83479e-05		0.731334	0.000164837
3707	ITPKB	0.796632	0.00178968		0.761229	0.00204973
3708	ITPR1	0.83409	0.000935905		0.804793	6.65451e-05
3726	JUNB	1.11588	0.031511		1.16812	0.00473524
3727	JUND	1.13072	0.020696		1.36094	0.0053258
3730	KAL1	0.824169	0.000630472		0.791256	0.00126316
3735	KARS	0.62192	0.002411		0.755386	0.000272481
3738	KCNA3	0.801226	0.0015903		0.815578	0.0137727
3742	KCNA6	0.808361	0.00589597		0.862093	0.026886
3749	KCNC4	0.754428	0.00107795		0.817061	0.0215254
3750	KCND1	0.770166	0.00283443		0.819079	0.000819113
3760	KCNJ3	0.894208	0.049659		0.889809	0.00299678
3763	KCNJ6	0.771298	0.000686184		0.869573	0.0023722
3766	KCNJ10	0.619159	0.0012796		0.844582	0.000700163
3821	KLRC1	0.784135	0.00415774		0.743877	0.000785798
3833	KIFC1	0.692714	0.00671286		0.870939	0.0013908
3851	KRT4	0.824158	0.0042061		0.837449	0.00255765
3853	KRT6A	0.772671	0.00104019		0.717864	0.00136293
3856	KRT8	0.880133	0.0174419		0.780621	1.07912e-05
3858	KRT10	0.813476	0.00383069		0.679667	1.93543e-06
3881	KRT31	0.634651	0.0006523		0.580267	1.63398e-05
3884	KRT33B	0.679208	0.000101437		0.590537	3.39943e-06
3885	KRT34	0.791447	0.00614373		0.783043	0.00026592
3892	KRT86	0.812962	0.00112669		0.76584	0.00204742
3895	KTN1	0.609523	3.93017e-06		0.640809	0.000173256
3904	LAIR2	0.404416	8.54497e-05		0.47737	0.000110662
3912	LAMB1	0.809027	0.00661018		0.761333	0.0030317
3915	LAMC1	0.691771	0.00395813		0.526329	0.000271224
3921	RPSA	0.590028	0.000204337		0.871477	0.0299999
3934	LCN2	0.676754	0.000345671		0.628758	0.000142316
3945	LDHB	0.859078	0.00964089		0.812288	0.0026853
3953	LEPR	0.678513	0.000420542		0.647987	0.000874582
3954	LETM1	1.29881	6.14479e-05		1.22092	0.00213841
3958	LGALS3	0.867918	0.00309569		0.815716	0.00547007
3973	LHCGR	0.686548	0.000376551		0.841824	0.010969
3977	LIFR	0.611366	9.32921e-05		0.603051	0.000299921
3980	LIG3	1.17528	0.0064564		1.11715	0.00612219
3985	LIMK2	0.763593	0.00044034		0.862954	0.0034393
3987	LIMS1	1.16058	0.00329762		1.4216	0.00168884
3990	LIPC	0.776977	0.00493114		0.54075	7.21992e-07
3991	LIPE	1.29579	0.000217705		1.153	0.029225
3996	LLGL1	1.15361	0.0102798		1.35888	0.0212507
4000	LMNA	0.698368	0.00215424		0.755962	0.00717444
4010	LMX1B	0.870268	7.10785e-05		0.833079	0.000526837
4013	VWA5A	0.814586	1.95095e-05		0.816282	0.000357488
4015	LOX	0.736367	0.000138146		0.823297	0.00971892
4033	LRMP	1.19631	0.00455717		1.30669	0.0291938
4038	LRP4	0.742818	0.000215361		0.711445	0.00168468
4040	LRP6	0.842587	0.00131791		0.890609	0.0420469
4058	LTK	1.19806	0.0186674		1.17785	0.00120446
4074	M6PR	1.10935	0.00279973		1.28377	0.0200384
4081	MAB21L1	0.877992	0.0050807		0.607228	0.000335936
4082	MARCKS	0.797247	0.0277827		0.802591	0.00015147
4092	SMAD7	0.77267	3.25715e-05		0.898549	0.0489409
4094	MAF	1.12308	0.00321354		1.20868	0.00272006
4099	MAG	0.830088	0.00268261		0.840438	0.000612963
4112	MAGEB1	0.876105	0.0389022		0.707662	5.14189e-05
4115	MAGEB4	1.17431	0.037061		1.12327	0.014092
4130	MAP1A	0.71403	2.20089e-05		0.615148	0.00120444
4144	MAT2A	0.76643	0.00431769		0.767457	7.94788e-05
4150	MAZ	0.841344	0.000126259		0.813633	0.0280114
4171	MCM2	1.12013	0.00455383		1.33278	0.00379791
4175	MCM6	0.771345	0.00046693		0.807001	0.0005072
4200	ME2	0.810722	0.0106271		0.800075	0.006225
4211	MEIS1	0.787768	0.00013175		0.783211	0.0103515
4214	MAP3K1	0.848534	0.0026635		0.729724	0.00638756
4215	MAP3K3	0.786809	0.000729917		0.664941	0.00436626
4218	RAB8A	0.486454	3.63075e-05		0.747576	0.00109061
4221	MEN1	0.742289	0.000195213		0.767305	0.00546246
4238	MFAP3	0.717023	8.54502e-05		0.869856	0.0359205
4240	MFGE8	0.643215	3.67846e-05		0.662225	0.00012455
4241	MFI2	1.19765	0.000682297		1.21196	0.00740914
4245	MGAT1	1.13867	0.00309033		1.11613	0.00591019
4248	MGAT3	0.754115	0.00215652		0.817444	0.0176849
4254	KITLG	0.763168	0.000156447		0.868187	0.00376724
4285	MIPEP	0.879866	0.0102882		0.678355	0.000403123
4287	ATXN3	0.654844	6.49515e-05		0.576017	0.00031272
4293	MAP3K9	0.857396	0.00711208		0.86603	0.00637185
4299	AFF1	0.747754	0.00041778		0.673659	0.000778759
4303	FOXO4	0.703014	0.00366514		0.686586	0.00585572
4327	MMP19	0.736592	0.0056666		0.842951	0.00147697
4330	MN1	0.840736	0.0284629		0.716676	0.00113929
4486	MST1R	1.243	0.0228956		1.21859	0.000799116
4488	MSX2	0.885227	0.00570402		0.838756	0.0262427
4496	MT1H	0.782921	0.00182734		0.847925	0.0160548
4520	MTF1	0.817342	0.000274168		0.795073	0.0321946
4522	MTHFD1	1.10666	0.00181986		1.15869	0.049796
4524	MTHFR	0.6573	4.99219e-05		0.628559	0.0020139
4534	MTM1	0.730847	0.000171071		0.763283	0.00194639
4544	MTNR1B	0.737468	0.000133398		0.868337	0.00233385
4548	MTR	0.818719	0.00276599		0.816073	0.0119568
4580	MTX1	0.708345	0.000171566		0.701885	0.00203068
4599	MX1	0.656962	3.35351e-05		0.678054	0.00172877
4608	MYBPH	0.493945	0.00112729		0.691125	0.000739679
4615	MYD88	0.725481	0.000149796		0.700415	0.00223079
4624	MYH6	0.685104	0.00160904		0.896593	0.00302351
4632	MYL1	0.70288	0.00111782		0.769841	0.00256133
4646	MYO6	0.690125	0.00214534		0.880298	0.0293924
4647	MYO7A	0.867642	0.00939739		0.899269	0.00451026
4650	MYO9B	0.809864	0.0102471		0.781406	0.000132271
4660	PPP1R12B	0.797902	0.00167088		0.749554	0.00208234
4676	NAP1L4	0.825576	0.0017649		0.73042	0.029149
4681	NBL1	0.600377	0.00102957		0.764057	0.000273829
4683	NBN	0.635791	0.000233628		0.890968	0.0480509
4689	NCF4	0.762689	0.00592425		0.666995	0.000681243
4704	NDUFA9	0.4302	5.60258e-05		0.822163	0.00104679
4707	NDUFB1	0.765013	0.000320514		0.843211	0.00176067
4708	NDUFB2	0.68463	1.21473e-05		0.878197	0.00429738
4711	NDUFB5	0.641242	0.011914		0.690008	0.000107131
4714	NDUFB8	0.85002	0.0160358		0.788239	0.000347055
4716	NDUFB10	0.585211	3.7753e-05		0.764857	0.000101405
4718	NDUFC2	0.828013	0.000139237		0.792588	0.00633962
4724	NDUFS4	0.559747	0.000138662		0.688427	0.0004456
4726	NDUFS6	0.581164	0.000192885		0.555685	2.67036e-05
4728	NDUFS8	0.597125	1.14674e-05		0.683382	2.20699e-05
4736	RPL10A	0.636346	1.95657e-05		0.864739	0.00181465
4738	NEDD8	1.41831	0.000594957		1.33862	1.59855e-05
4739	NEDD9	0.751142	0.000372781		0.860268	0.0253413
4744	NEFH	1.32334	2.2527e-05		1.19187	0.00314518
4756	NEO1	0.568154	0.000136438		0.691112	0.00011613
4758	NEU1	0.691263	0.000388751		0.754094	0.000430236
4759	NEU2	0.5558	0.000116417		0.702674	0.000366247
4762	NEUROG1	0.890687	0.00530035		0.872361	0.0188496
4775	NFATC3	0.690119	0.000158319		0.721967	0.00158233
4779	NFE2L1	0.734799	0.000332873		0.787716	0.000515285
4784	NFIX	0.734764	0.00227144		0.846451	0.00523989
4795	NFKBIL1	0.729895	0.000427335		0.692962	0.000220042
4799	NFX1	0.583427	6.0745e-05		0.693946	0.000147763
4800	NFYA	0.610695	0.000223822		0.682445	0.00019675
4817	NIT1	0.550695	0.00213476		0.621417	8.63612e-05
4825	NKX6-1	0.779881	8.38091e-05		0.679028	0.0015327
4828	NMB	0.688584	0.000561517		0.626925	0.000275866
4835	NQO2	0.819574	0.00458676		0.866034	0.00210174
4849	CNOT3	0.770066	0.0042429		0.865032	3.48867e-05
4851	NOTCH1	0.857884	0.023395		0.84982	0.0233452
4854	NOTCH3	0.865878	0.00915206		0.890645	0.0133624
4858	NOVA2	0.656078	7.455e-05		0.811258	0.0193897
4860	PNP	0.658156	0.000397915		0.654346	0.00039295
4862	NPAS2	0.7276	0.000307533		0.80853	7.74254e-06
4863	NPAT	0.580046	3.7217e-05		0.757123	6.58543e-05
4864	NPC1	0.880627	0.0101563		0.765573	0.010932
4878	NPPA	0.615185	0.000101788		0.641965	7.86923e-06
4889	NPY5R	0.812946	0.00123493		0.859775	0.00164766
4897	NRCAM	0.726941	0.00699807		0.851076	2.07604e-05
4898	NRD1	0.623132	0.000505659		0.641136	0.000677535
4900	NRGN	0.745731	0.0040914		0.874219	0.00105565
4908	NTF3	0.700228	0.000376624		0.834416	0.000452223
4919	ROR1	1.1232	0.0124978		1.44063	1.8505e-05
4922	NTS	0.654222	3.38229e-06		0.806863	0.000870147
4935	GPR143	0.566827	7.51596e-06		0.515967	2.52921e-05
4938	OAS1	0.75148	0.0010721		0.805972	0.00169544
4939	OAS2	0.672436	8.42792e-06		0.850971	0.0205124
4942	OAT	0.700274	9.18921e-05		0.880995	0.00119064
4948	OCA2	0.681443	0.00286998		0.877582	0.00200015
4953	ODC1	0.82395	0.00376507		0.798397	0.00231246
4957	ODF2	0.455367	3.77862e-06		0.694756	0.00342357
4958	OMD	0.820223	0.000176737		0.853365	2.83499e-05
4987	OPRL1	0.888629	0.00329136		0.849558	0.00111872
4995	OR3A2	0.882267	0.0165129		0.880351	0.0215032
4998	ORC1	0.826973	0.00188238		0.761337	0.00114554
5002	SLC22A18	0.608634	5.20532e-07		0.658856	9.66324e-07
5003	SLC22A18AS	0.778318	0.000155665		0.849914	0.000171614
5007	OSBP	0.705983	1.62666e-06		0.802674	6.91964e-05
5013	OTX1	0.874067	0.0157566		0.898139	0.00978727
5018	OXA1L	0.688752	0.00930596		0.838531	1.12779e-05
5030	P2RY4	0.841106	0.00299107		0.84662	0.0056224
5036	PA2G4	0.654415	0.000898434		0.748473	0.00191263
5048	PAFAH1B1	0.570396	8.802e-05		0.636341	0.000595531
5051	PAFAH2	0.615205	0.000480963		0.84799	0.0172821
5064	PALM	0.483056	0.000289785		0.791918	7.31782e-05
5069	PAPPA	0.852227	0.0136441		0.831539	0.00148563
5073	PARN	0.812178	0.00133552		0.753736	0.00486376
5074	PAWR	0.733909	0.000628505		0.871568	0.00923387
5076	PAX2	0.706569	0.00144693		0.805305	0.00797783
5091	PC	0.798023	0.000439925		0.883906	0.0140725
5099	PCDH7	0.765244	5.0868e-05		0.831056	0.00321749
5108	PCM1	0.663564	1.7408e-05		0.753201	0.00923552
5110	PCMT1	0.570895	0.00027791		0.612231	0.000141839
5111	PCNA	0.480041	0.000694449		0.76387	0.000617445
5116	PCNT	0.753511	0.000425139		0.631694	6.65472e-07
5121	PCP4	0.878972	0.0102235		0.856527	0.00436753
5127	CDK16	0.625265	0.00266184		0.749948	0.0397155
5128	CDK17	0.800992	0.00841803		0.604719	0.00830915
5132	PDC	0.385484	6.32491e-05		0.520877	0.000542701
5134	PDCD2	1.25865	0.0180896		1.56561	0.00382412
5136	PDE1A	0.66192	6.97814e-05		0.729943	5.13744e-05
5138	PDE2A	0.8108	0.00192831		0.715795	0.00512013
5139	PDE3A	0.680994	0.00371107		0.779825	7.91872e-06
5141	PDE4A	0.707426	2.78751e-05		0.726247	1.18488e-06
5145	PDE6A	0.889311	0.0186637		0.887167	7.15773e-05
5160	PDHA1	0.896542	0.0456336		0.884445	0.0462417
5163	PDK1	1.13973	0.0431152		1.40025	0.0186489
5175	PECAM1	1.13119	0.0153277		1.69051	0.00495038
5184	PEPD	0.570233	0.0011811		0.607087	0.000788564
5194	PEX13	1.14582	0.0143526		1.29852	0.0261541
5196	PF4	0.794222	0.00891353		0.820116	0.000134077
5205	ATP8B1	0.627853	0.000224751		0.763182	0.000140915
5207	PFKFB1	0.776735	0.00156065		0.861807	0.000607767
5223	PGAM1	0.66113	0.00499962		0.576508	0.00167119
5226	PGD	1.25749	0.000561965		1.10888	0.00109151
5252	PHF1	0.840272	0.00117094		0.890463	0.00111923
5264	PHYH	0.754467	0.000421259		0.859048	0.00314056
5279	PIGC	0.732454	0.00037043		0.650829	5.961e-05
5288	PIK3C2G	0.635245	3.37194e-05		0.793153	0.00028431
5296	PIK3R2	0.720551	0.000821588		0.669716	0.0106728
5300	PIN1	0.84348	0.00701105		0.715484	0.00498148
5308	PITX2	0.812901	0.00475825		0.717943	0.0138752
5314	PKHD1	0.739527	9.10663e-07		0.694863	5.25725e-07
5316	PKNOX1	0.698701	0.000885768		0.547884	0.000432244
5317	PKP1	0.734928	0.000831788		0.887119	0.011314
5321	PLA2G4A	0.846738	0.00258174		0.683489	8.73078e-06
5332	PLCB4	0.732832	0.00245903		0.840818	0.0129706
5357	PLS1	0.390503	1.1112e-05		0.617912	1.29553e-05
5360	PLTP	0.572866	0.000732686		0.637609	0.00179723
5371	PML	1.17742	0.00484303		1.2827	0.00522107
5375	PMP2	0.657049	0.00140022		0.822903	0.000179495
5394	EXOSC10	0.724781	0.000215696		0.775692	0.021262
5407	PNLIPRP1	0.671859	0.00062253		0.86963	0.00171008
5413	SEPT5	0.75107	0.002396		0.727317	0.00095915
5414	SEPT4	0.754853	0.00132465		0.781127	0.00453176
5427	POLE2	0.387447	0.000853228		0.701289	0.00337729
5434	POLR2E	0.764651	0.00830378		0.845688	0.0148316
5440	POLR2K	0.713744	0.000279339		0.762612	0.00196529
5441	POLR2L	0.658462	5.24758e-05		0.720444	0.00145566
5444	PON1	0.707912	9.34302e-05		0.869971	0.0201945
5452	POU2F2	0.687344	0.00101561		0.80036	0.00282361
5458	POU4F2	0.849339	0.0205212		0.781904	0.00216241
5460	POU5F1	0.800451	0.000534604		0.66058	3.78066e-05
5467	PPARD	0.723236	0.000725097		0.892268	0.00141174
5496	PPM1G	0.57434	0.00019021		0.583301	0.00123245
5500	PPP1CB	0.66975	0.000767975		0.824419	0.00820045
5510	PPP1R7	0.715787	0.00456714		0.868041	0.00713977
5515	PPP2CA	0.80898	0.0157892		0.877508	0.00244468
5519	PPP2R1B	0.668642	0.00707359		0.735345	0.000425189
5531	PPP4C	0.786849	0.0240672		0.676742	0.00286259
5534	PPP3R1	0.870225	0.00321025		0.869772	0.00151031
5536	PPP5C	0.470375	0.000674071		0.676407	0.00471895
5544	PRB3	0.594013	0.000602814		0.757062	0.00704159
5552	SRGN	0.574455	0.00847188		0.671172	0.00965174
5554	PRH1	0.647447	0.00136819		0.822253	0.00219983
5562	PRKAA1	0.789676	0.000997132		0.81777	0.00838532
5566	PRKACA	0.74213	0.0115701		0.800802	6.02841e-05
5575	PRKAR1B	0.652677	8.91558e-05		0.872715	0.00854698
5580	PRKCD	0.723386	0.0106563		0.643441	0.000188329
5588	PRKCQ	1.15675	0.0368241		1.27241	2.39223e-05
5597	MAPK6	0.75602	0.000106501		0.872557	0.0127879
5604	MAP2K1	0.638222	0.000962699		0.440854	0.00322398
5606	MAP2K3	0.696278	0.000491675		0.770858	0.0187033
5607	MAP2K5	0.801575	0.00121656		0.75389	0.0193078
5623	PSPN	1.28265	0.000811296		1.13492	0.0107005
5624	PROC	0.838449	0.00652805		0.885525	0.00101241
5625	PRODH	0.491906	1.60253e-05		0.616878	0.000120936
5627	PROS1	0.659875	0.0148714		0.6901	0.00263957
5634	PRPS2	0.569877	2.56151e-05		0.776089	0.00474564
5641	LGMN	0.812215	0.0115373		0.842372	0.000283384
5646	PRSS3	0.769057	0.00162597		0.880605	0.000109662
5648	MASP1	0.575059	0.0107207		0.641274	8.17571e-05
5671	PSG3	0.711214	0.00138746		0.826643	0.00419629
5681	PSKH1	0.888873	0.00356277		0.796996	0.00609211
5693	PSMB5	0.880052	0.0176333		0.837448	0.00369992
5694	PSMB6	0.847035	0.0225704		0.751233	0.000389543
5695	PSMB7	0.830989	0.00122064		0.768608	1.83668e-05
5700	PSMC1	0.733658	0.0107531		0.883359	0.00847774
5701	PSMC2	0.621613	0.0031744		0.730257	0.000241526
5702	PSMC3	0.649055	0.00765691		0.778357	0.000664685
5705	PSMC5	0.749832	0.012202		0.732208	0.000781762
5708	PSMD2	0.714784	0.0180705		0.852738	0.0191113
5715	PSMD9	1.24386	0.018936		1.38312	0.0130401
5718	PSMD12	0.643428	0.00371078		0.810869	0.00424333
5726	TAS2R38	0.841105	0.000277553		0.781864	0.00636588
5728	PTEN	0.617305	0.000227499		0.874744	0.00951701
5731	PTGER1	0.713251	0.00049021		0.679909	0.00146818
5740	PTGIS	0.731475	0.035858		0.865839	0.00242297
5743	PTGS2	0.685097	0.000145152		0.688913	0.0184552
5774	PTPN3	1.15202	0.0455809		1.22675	0.00171475
5775	PTPN4	0.858228	0.048972		0.812124	0.000531789
5777	PTPN6	0.850453	0.0470338		0.818883	0.000731036
5783	PTPN13	0.807915	0.00321869		0.741081	0.000151677
5784	PTPN14	0.561451	0.00109287		0.887255	0.00339636
5788	PTPRC	1.15022	0.013606		1.40478	4.4404e-05
5794	PTPRH	1.31299	0.000221396		1.41518	0.000344184
5813	PURA	0.847482	0.0132531		0.813703	0.00858094
5819	PVRL2	1.19374	0.00358089		1.20708	0.00347725
5830	PEX5	1.11229	0.0307511		1.31895	0.0165742
5863	RGL2	1.17725	0.00319343		1.15031	0.00632456
5866	RAB3IL1	0.447339	0.00812447		0.687609	8.85796e-05
5871	MAP4K2	0.738569	0.0047901		0.687235	0.00552201
5877	RABIF	0.873732	0.0152479		0.755404	0.000737656
5885	RAD21	0.564208	0.000213142		0.679214	0.0322029
5891	MOK	0.892581	0.0192809		0.83918	0.0389865
5897	RAG2	0.777393	0.0027431		0.808904	0.000271833
5899	RALB	0.732644	0.00107885		0.833028	0.000476335
5909	RAP1GAP	0.721854	0.000887533		0.592333	0.000156337
5924	RASGRF2	0.760176	0.00755435		0.896461	0.0119773
5949	RBP3	1.59733	0.000393113		1.41358	0.000978536
5959	RDH5	1.16026	0.0019306		1.14495	0.0261165
5961	PRPH2	0.497908	3.96124e-06		0.873421	0.0215253
5966	REL	0.770721	0.00215437		0.830141	0.000899945
5968	REG1B	0.718016	0.000134263		0.818575	0.018826
5983	RFC3	1.14227	0.0396967		1.14907	0.0168638
5999	RGS4	0.532409	0.00255752		0.890718	0.033195
6000	RGS7	0.889537	0.0194437		0.74489	0.00402342
6007	RHD	0.576246	0.00089597		0.807002	0.0069855
6059	ABCE1	0.646564	0.000459665		0.791784	0.000526124
6101	RP1	1.1917	0.0137337		1.14536	0.0110121
6103	RPGR	0.899463	0.0151507		0.720254	0.000152569
6124	RPL4	0.659904	0.00203236		0.805822	0.000185976
6129	RPL7	0.646421	0.000630992		0.7257	9.6668e-05
6130	RPL7A	0.581307	0.00164825		0.698264	2.78873e-05
6132	RPL8	0.861742	0.00813728		0.838702	0.024605
6133	RPL9	0.762738	0.00197931		0.775087	8.84481e-05
6138	RPL15	0.833702	0.00605707		0.692298	0.000114931
6164	RPL34	0.867666	0.0216298		0.822534	0.000265552
6165	RPL35A	0.646315	0.00548845		0.89547	0.0268511
6167	RPL37	0.657609	0.00182863		0.71532	0.000119331
6168	RPL37A	0.513786	0.00421869		0.744448	0.0320578
6169	RPL38	0.646865	0.000753307		0.81331	0.000635783
6189	RPS3A	0.509754	0.00178111		0.835313	0.0188169
6194	RPS6	0.706953	0.00759604		0.822781	0.00547279
6195	RPS6KA1	0.763637	0.000391284		0.714695	6.9304e-05
6197	RPS6KA3	0.469083	1.96875e-07		0.525425	0.000507876
6198	RPS6KB1	0.783414	0.00132118		0.756502	0.002789
6205	RPS11	0.638822	0.00146581		0.764328	0.00868955
6218	RPS17	0.851788	0.0135642		0.75319	0.00109535
6222	RPS18	0.478095	0.000130044		0.780335	0.0103198
6235	RPS29	0.689838	0.000161858		0.700268	0.000157587
6238	RRBP1	0.839882	0.00313568		0.797627	0.00296716
6249	CLIP1	0.746313	7.0041e-05		0.767717	0.00194995
6271	S100A1	1.69268	4.11484e-05		1.19169	0.0146948
6272	SORT1	0.72993	1.62276e-05		0.668744	0.00314048
6282	S100A11	0.610284	3.4958e-06		0.680132	0.0103584
6294	SAFB	0.684743	3.56451e-05		0.764655	0.0418645
6304	SATB1	1.12124	0.0130648		1.41293	0.00875656
6305	SBF1	1.10395	0.0454485		1.29728	5.5581e-05
6314	ATXN7	0.573284	0.000491584		0.78297	0.000228051
6351	CCL4	1.19056	0.00729661		1.18244	0.00536088
6356	CCL11	0.861328	0.00103294		0.820181	0.00152411
6366	CCL21	0.526333	0.000334196		0.80056	0.000418249
6369	CCL24	0.518804	0.000307749		0.845909	0.0101738
6372	CXCL6	1.18274	0.00453084		1.23534	0.00144828
6375	XCL1	0.596876	0.000549757		0.895094	0.0270657
6388	SDF2	0.751741	0.000318785		0.864425	0.01005
6401	SELE	0.831652	0.000977434		0.853434	0.000319458
6402	SELL	0.50791	0.000119945		0.796368	0.00258807
6426	SRSF1	1.31634	0.00393712		1.36062	0.000964792
6440	SFTPC	0.58174	0.0012157		0.887707	0.00847362
6446	SGK1	0.855278	0.00393094		0.668811	0.00113458
6451	SH3BGRL	0.70415	0.00288865		0.756091	0.000278984
6469	SHH	1.16631	0.00220368		1.38951	0.00110111
6470	SHMT1	1.22603	0.0096402		1.19435	0.044262
6474	SHOX2	1.14741	0.0476833		1.20305	0.00603621
6476	SI	0.80153	3.116e-06		0.863629	0.0241695
6482	ST3GAL1	0.755492	0.000148998		0.749174	0.00171513
6493	SIM2	0.820683	4.68806e-06		0.673531	0.00146338
6504	SLAMF1	0.595008	0.000237564		0.839513	0.0264079
6525	SMTN	0.470281	0.00119075		0.765297	0.00347682
6527	SLC5A4	0.611527	0.000287585		0.731709	0.00600784
6536	SLC6A9	1.20756	0.00817272		1.2747	1.39479e-06
6540	SLC6A13	0.700736	0.0108237		0.782272	0.00703835
6545	SLC7A4	0.449753	0.000166144		0.666406	0.00129944
6548	SLC9A1	0.761066	2.50095e-05		0.673494	0.000268032
6559	SLC12A3	0.417101	2.38419e-05		0.792016	0.00839285
6565	SLC15A2	0.817424	0.000861911		0.868904	0.000785828
6582	SLC22A2	1.24791	0.0115488		1.26752	0.000349017
6608	SMO	0.852712	0.0084331		0.893544	0.0432827
6616	SNAP25	1.14722	0.00460414		1.37823	0.000739476
6617	SNAPC1	0.884756	0.038965		0.839759	0.00946871
6625	SNRNP70	1.34834	1.75452e-06		1.47474	9.64945e-05
6633	SNRPD2	1.71185	1.08459e-05		1.69362	1.08364e-05
6638	SNRPN	1.11464	0.0113458		1.10969	0.00933499
6643	SNX2	1.13625	0.00313637		1.25023	0.00239181
6646	SOAT1	0.772039	0.0108236		0.890541	0.0135246
6654	SOS1	0.665198	6.79768e-05		0.769308	0.00225722
6668	SP2	0.517629	1.60853e-05		0.67387	1.6483e-05
6675	UAP1	1.27657	0.00011612		1.13891	0.0124767
6687	SPG7	0.703032	0.00222573		0.793309	0.00188299
6694	SPP2	0.512397	0.0004428		0.825231	0.00349626
6699	SPRR1B	1.10542	0.00217745		1.20328	0.00508303
6700	SPRR2A	1.32647	3.0345e-05		1.33169	0.000290122
6701	SPRR2B	1.31974	0.000113604		1.31849	0.001188
6703	SPRR2D	1.15516	0.000876058		1.14086	0.00513187
6705	SPRR2F	1.25208	5.37871e-05		1.16768	0.00182745
6708	SPTA1	1.22708	0.00107088		1.31794	0.000903729
6709	SPTAN1	0.873395	0.00164188		0.845598	0.0134376
6723	SRM	0.593093	0.00317323		0.874056	0.0195709
6744	SSFA2	0.774286	0.00692263		0.791801	0.000269186
6752	SSTR2	0.74807	0.000545917		0.765224	0.0172357
6757	SSX2	0.875953	0.00880601		0.825425	0.00791055
6758	SSX5	1.13752	0.0017851		1.16117	0.0022368
6764	ST5	1.19454	0.00249189		1.18497	0.00147136
6783	SULT1E1	0.666746	0.00188344		0.573078	0.00119331
6799	SULT1A2	0.768304	0.000233794		0.889856	0.0111368
6814	STXBP3	1.15223	0.000957604		1.30051	0.00764523
6830	SUPT6H	1.25301	0.0133023		1.15681	0.0186685
6839	SUV39H1	0.838754	0.00253063		0.881087	0.0176034
6887	TAL2	0.640514	0.00779375		0.899576	0.0269927
6890	TAP1	0.708023	0.000396491		0.752071	0.00051284
6902	TBCA	0.574512	0.00446818		0.746937	0.0196935
6911	TBX6	1.49992	0.00748451		1.31321	0.00157392
6915	TBXA2R	0.811534	0.00934687		0.81122	0.0143768
6916	TBXAS1	1.29159	0.0021898		1.11431	0.00118874
6920	TCEA3	1.16035	0.0183255		1.13124	0.0386092
6990	DYNLT3	0.86971	0.013872		0.879309	0.0033798
7003	TEAD1	0.857977	0.00463051		0.768899	9.67176e-05
7005	TEAD3	1.1373	0.0273565		1.15746	0.0235554
7007	TECTA	1.29382	0.00227559		1.11255	0.00675716
7020	TFAP2A	1.16898	0.0110288		1.15639	0.0259069
7033	TFF3	1.17294	0.0244785		1.17316	0.0221375
7049	TGFBR3	0.669966	0.00273945		0.721504	0.0174559
7056	THBD	1.14091	0.0380411		1.26645	0.00366045
7075	TIE1	1.11804	0.00267543		1.37442	0.000645227
7076	TIMP1	1.1759	0.0207263		1.42519	0.00971463
7087	ICAM5	1.30108	0.0129006		1.48812	0.000388148
7089	TLE2	1.21515	0.0181074		1.26614	0.0040222
7106	TSPAN4	1.25025	0.0145602		1.23388	0.0113267
7113	TMPRSS2	0.851485	0.0454301		0.818274	0.00565775
7114	TMSB4X	0.801534	0.0118483		0.830216	0.00114385
7128	TNFAIP3	0.741119	0.00358153		0.764163	0.00436751
7134	TNNC1	0.568901	0.0154413		0.704356	0.00379704
7136	TNNI2	0.58692	0.0116631		0.596428	0.0159531
7157	TP53	1.20413	0.047056		1.28055	0.00566726
7163	TPD52	0.76031	0.00400671		0.766424	0.00964564
7169	TPM2	1.18293	0.00462873		1.17906	0.0142167
7171	TPM4	1.1937	0.00742654		1.19729	0.00871684
7175	TPR	1.29276	0.027634		1.12144	0.0451516
7178	TPT1	0.789317	0.00127526		0.899006	0.0459381
7186	TRAF2	0.608226	2.43079e-05		0.733282	0.000296851
7187	TRAF3	0.798684	0.00431196		0.765842	0.00340122
7200	TRH	1.30408	0.00270815		1.27585	0.00057987
7201	TRHR	1.28068	0.00617468		1.1701	0.00981384
7204	TRIO	0.625344	0.00147043		0.876973	0.0255832
7247	TSN	0.527585	0.00161571		0.815274	0.0122331
7253	TSHR	0.820592	0.0386549		0.79132	0.000549325
7276	TTR	0.642813	6.6725e-05		0.616039	4.43083e-05
7284	TUFM	0.735878	0.000441733		0.805542	0.0143445
7286	TUFT1	1.17813	0.035997		1.17188	0.0365944
7307	U2AF1	1.46877	0.00113513		1.22164	0.0487433
7314	UBB	1.49162	0.000182657		1.42929	0.00525012
7319	UBE2A	0.680684	6.82708e-05		0.493751	3.89823e-05
7323	UBE2D3	0.67185	0.0136182		0.467757	7.47443e-05
7325	UBE2E2	0.726268	0.0210805		0.514092	7.23612e-06
7326	UBE2G1	0.806404	0.0271481		0.609302	4.36182e-05
7328	UBE2H	1.20456	0.0282043		1.37243	0.000348741
7332	UBE2L3	0.728174	0.0105218		0.711667	0.000880203
7356	SCGB1A1	0.364812	0.000156049		0.88416	0.0309262
7365	UGT2B10	1.17093	0.0138121		1.22777	0.00443107
7367	UGT2B17	0.461262	0.00157096		0.878688	0.0273011
7371	UCK2	1.29407	0.000159908		1.12204	0.00158081
7376	NR1H2	0.811767	0.0363221		0.807242	0.0195049
7408	VASP	1.22819	0.00121518		1.24174	0.0041236
7412	VCAM1	0.652259	0.000491613		0.723797	0.0272373
7414	VCL	0.743102	0.00908588		0.742205	0.000370741
7417	VDAC2	0.598436	2.0532e-05		0.866578	0.00117273
7430	EZR	0.691715	0.0014316		0.697249	0.00543636
7434	VIPR2	0.851406	0.0339794		0.85776	0.00861281
7444	VRK2	0.6703	0.00020395		0.728625	0.000544887
7471	WNT1	1.14422	0.00875116		1.17145	0.00554107
7476	WNT7A	1.44947	0.00234204		1.23316	0.00124568
7481	WNT11	1.1953	0.00303522		1.22991	0.0142786
7504	XK	1.22996	0.00165067		1.55343	0.00620393
7511	XPNPEP1	0.575699	0.000296673		0.519398	0.000146466
7515	XRCC1	1.19327	0.000595176		1.32029	0.0185968
7518	XRCC4	1.12778	0.00723245		1.33779	0.0041191
7525	YES1	1.18369	0.000578166		1.33566	0.000127974
7531	YWHAE	1.19121	0.0177516		1.35647	0.00388925
7534	YWHAZ	0.819259	0.00319088		0.742237	0.00532803
7536	SF1	1.34643	0.00243269		1.31846	0.036835
7539	ZFP37	1.17603	0.00551519		1.15938	0.0307216
7542	ZFPL1	1.195	0.00286391		1.16261	0.0323311
7574	ZNF26	1.10406	0.0472841		1.10954	0.0319972
7581	ZNF33A	1.13497	0.0258802		1.16005	0.01475
7709	ZBTB17	1.40506	0.000215682		1.23789	0.0105959
7730	ZNF177	1.22373	0.00273403		1.18721	0.029296
7741	ZSCAN26	1.24138	0.00336432		1.2461	0.0156178
7762	ZNF215	1.28293	0.00614411		1.27166	0.0168038
7763	ZFAND5	1.15595	0.0413018		1.18883	0.040506
7766	ZNF223	1.15263	0.0380424		1.23672	0.0182039
7767	ZNF224	1.22915	0.0100909		1.28233	0.0101458
7768	ZNF225	1.21564	0.0124259		1.33222	0.00713933
7781	SLC30A3	1.23151	0.0229057		1.27803	0.0115808
7783	ZP2	1.26034	0.0113818		1.35639	0.00808651
7803	PTP4A1	0.62415	0.000757841		0.775073	0.00203711
7805	LAPTM5	1.14346	0.0193076		1.27163	0.0107208
7809	BSND	0.795588	0.00118377		0.894484	0.0458276
7812	CSDE1	1.14254	0.0213036		1.2905	0.0100066
7840	ALMS1	1.10802	0.0205353		1.11796	0.00982668
7852	CXCR4	0.569828	9.34383e-05		0.831145	0.0327575
7869	SEMA3B	1.3923	0.000706376		1.15862	0.0072616
7873	MANF	1.13931	0.00536282		1.33123	0.000748184
7942	TFEB	0.817833	0.00135059		0.679104	0.0312325
7975	MAFK	1.12484	0.00832522		1.17426	0.000317226
7984	ARHGEF5	1.21377	0.0156542		1.75815	3.34045e-05
8050	PDHX	1.1541	0.0222311		1.14308	0.0172205
8065	CUL5	0.65956	0.00243018		0.874172	0.0466541
8073	PTP4A2	0.865088	0.0157056		0.853105	0.00482044
8078	USP5	1.12595	0.0412443		1.35641	0.000394384
8082	SSPN	1.1246	0.00879598		1.11107	0.0192964
8087	FXR1	0.53263	0.00504459		0.626034	0.0136286
8091	HMGA2	0.805107	0.00503046		0.872275	0.0178551
8100	IFT88	0.605107	6.6311e-06		0.662973	0.0317863
8131	NPRL3	0.727698	0.00130485		0.687362	0.005112
8165	AKAP1	0.802696	0.00676561		0.876967	0.00152656
8175	SF3A2	1.37156	0.0100672		1.19234	0.00588133
8200	GDF5	1.47227	0.000723767		1.24405	0.00967216
8226	HDHD1	1.23696	0.00165651		1.32014	0.0137588
8237	USP11	0.785308	0.0117233		0.78932	0.00194582
8242	KDM5C	1.38393	0.0393694		1.1436	0.0282371
8243	SMC1A	0.800599	0.00112261		0.792964	0.0192889
8277	TKTL1	1.3684	0.00747255		1.12108	0.0242531
8292	COLQ	1.20969	0.00279061		1.18261	0.0100482
8302	KLRC4	0.643978	0.000980133		0.686694	0.00580491
8303	SNN	1.11868	0.0211802		1.15682	0.00221197
8317	CDC7	0.722676	0.000384686		0.65423	0.000244369
8323	FZD6	0.780765	0.0144092		0.894832	0.0322176
8324	FZD7	0.703033	0.0015266		0.834774	0.00915191
8328	GFI1B	1.10139	0.0261692		1.15231	0.0013818
8332	HIST1H2AL	1.26874	0.00112638		1.34283	0.0300392
8335	HIST1H2AB	0.679861	0.00174019		0.663015	0.000836901
8342	HIST1H2BM	0.663746	4.28716e-05		0.783069	0.0048447
8350	HIST1H3A	1.1976	0.00337698		1.26677	0.0367665
8352	HIST1H3C	1.11037	0.0136847		1.12827	0.00210099
8357	HIST1H3H	1.1342	0.00716771		1.13872	0.00765102
8360	HIST1H4D	1.1893	0.00223158		1.27705	0.0042787
8365	HIST1H4H	1.10491	0.0229871		1.22635	0.0119747
8379	MAD1L1	1.20969	0.000621517		1.4528	0.00133315
8425	LTBP4	0.635306	1.34572e-06		0.809001	1.92895e-05
8435	SOAT2	0.652999	0.000195643		0.761799	0.000219694
8437	RASAL1	0.533273	0.000439022		0.503805	3.94958e-07
8447	DOC2B	0.643996	0.000419178		0.82194	0.00597535
8455	ATRN	0.813343	0.00542134		0.77595	0.00359347
8470	SORBS2	0.78606	0.00145308		0.858617	1.47966e-05
8477	GPR65	0.842334	0.00538044		0.789583	0.00949595
8480	RAE1	1.1567	0.0304229		1.16915	0.000332388
8490	RGS5	0.709881	0.00137627		0.853074	0.00297744
8491	MAP4K3	0.693598	7.26292e-05		0.560079	0.00293574
8497	PPFIA4	0.693167	0.020208		0.70506	9.21195e-05
8500	PPFIA1	0.773312	0.00107591		0.752369	0.000310406
8502	PKP4	0.490063	2.62404e-05		0.635149	0.000203692
8510	MMP23B	0.837436	0.0051644		0.805547	0.00189027
8518	IKBKAP	0.734962	0.00278785		0.894868	0.00126487
8521	GCM1	0.823236	1.57055e-05		0.874815	0.000176532
8526	DGKE	0.709165	0.000887961		0.826999	0.00739993
8533	COPS3	0.481015	5.19632e-06		0.633481	3.55373e-05
8544	PIR	0.76676	0.00124391		0.817318	0.00262687
8545	CGGBP1	0.454061	6.91485e-07		0.71421	2.82305e-05
8549	LGR5	0.576021	5.29421e-05		0.78514	0.0049696
8550	MAPKAPK5	0.782643	0.0022826		0.769726	0.00133114
8553	BHLHE40	1.19003	0.00131901		1.16308	0.0100856
8562	DENR	0.436052	0.000102308		0.599556	1.32468e-05
8563	THOC5	0.76184	0.00183631		0.846446	0.00661242
8566	PDXK	0.761929	0.000847002		0.856555	0.00485736
8567	MADD	0.747307	0.000552246		0.891773	0.00703036
8572	PDLIM4	0.899806	0.010408		0.859631	0.00346619
8602	NOP14	0.876456	0.0068604		0.843374	0.00365368
8603	FAM193A	0.796707	0.000903561		0.893721	0.0355673
8613	PPAP2B	1.10414	0.0241494		1.2506	0.00170733
8646	CHRD	1.27018	0.00141825		1.13594	0.00997219
8648	NCOA1	0.782899	0.00388382		0.83969	0.00401025
8651	SOCS1	0.794319	0.00196515		0.755428	0.000294353
8655	DYNLL1	0.729785	0.000865549		0.832294	0.000359493
8661	EIF3A	0.69478	0.000573235		0.66103	7.70629e-05
8662	EIF3B	0.856532	0.00539308		0.873421	0.000414842
8677	STX10	1.17099	0.00136929		1.46071	0.000414709
8678	BECN1	0.759402	0.00637382		0.852622	0.0229855
8682	PEA15	1.12226	0.0151208		1.15641	0.00661234
8702	B4GALT4	0.67245	0.00180204		0.881011	0.0118797
8714	ABCC3	0.586069	0.000245316		0.761079	0.000173231
8721	EDF1	0.734673	0.000183447		0.885586	0.00130536
8723	SNX4	1.16763	0.0031565		1.26835	0.00963375
8726	EED	0.665667	0.000248618		0.822924	0.00636296
8735	MYH13	0.83609	0.0133572		0.678277	0.000696499
8748	ADAM20	0.637695	0.000719842		0.871906	8.80863e-05
8763	CD164	0.654188	0.000304419		0.579052	0.0012322
8766	RAB11A	0.847603	0.00142394		0.85845	0.0153355
8767	RIPK2	0.78513	0.00160257		0.858576	0.0383061
8811	GALR2	0.760265	0.00229009		0.784418	0.0188125
8812	CCNK	1.15962	0.000706722		1.4242	0.00458884
8813	DPM1	1.11556	0.00413174		1.11085	0.0111786
8816	DCAF5	0.780922	0.00115608		0.62852	2.34836e-06
8825	LIN7A	0.866814	0.00775792		0.818729	5.58832e-05
8837	CFLAR	0.659011	8.88498e-05		0.734939	0.0150644
8838	WISP3	0.799698	0.00288434		0.891805	0.0142409
8844	KSR1	0.848368	0.00299601		0.840596	0.0223588
8852	AKAP4	0.792584	0.00131859		0.807811	7.32018e-05
8854	ALDH1A2	1.19431	0.00203454		1.16069	0.00652233
8856	NR1I2	0.566274	0.00051859		0.555069	0.000548207
8870	IER3	1.21613	0.0111982		1.16814	0.00189524
8905	AP1S2	0.742325	0.00108532		0.802167	0.0105051
8907	AP1M1	0.54244	0.000112716		0.759156	0.00385463
8912	CACNA1H	0.80506	0.0109085		0.896168	0.0215031
8985	PLOD3	0.360546	2.67601e-06		0.810549	0.0144021
8989	TRPA1	0.765897	0.000220117		0.884171	0.020137
8997	KALRN	0.677893	0.0061116		0.859584	0.00527133
9019	MPZL1	0.816932	0.000811855		0.754981	0.0150368
9024	BRSK2	0.721192	0.00739699		0.632894	0.000929071
9025	RNF8	0.87208	0.015293		0.732235	0.00556123
9026	HIP1R	0.739601	0.00145299		0.729577	0.00115078
9043	SPAG9	0.758555	0.00146328		0.692205	0.000954908
9045	RPL14	0.741933	0.000246247		0.786164	0.000931249
9049	AIP	0.667555	0.000567071		0.810481	0.000457587
9052	GPRC5A	0.803833	0.00547965		0.84138	0.00307434
9070	ASH2L	0.810032	0.00496267		0.655565	2.15429e-05
9107	MTMR6	1.13156	0.0122623		1.12192	0.0144244
9114	ATP6V0D1	1.40587	0.00270338		1.17968	0.000194067
9120	SLC16A6	1.19104	0.023897		1.10985	0.00532798
9121	SLC16A5	0.732843	0.0148879		0.677147	0.00181835
9122	SLC16A4	0.758508	0.000814257		0.70049	0.00345611
9128	PRPF4	1.32083	0.00395335		1.23539	0.0249194
9138	ARHGEF1	0.828295	0.00864972		0.780204	0.000118906
9144	SYNGR2	0.729395	0.0034008		0.849589	0.00156206
9147	NEMF	1.27448	0.00703551		1.16188	0.0434458
9148	NEURL1	0.78707	0.0019995		0.701653	0.000392882
9150	CTDP1	0.693067	0.000264003		0.55628	1.36326e-05
9183	ZW10	0.486161	0.000468418		0.746602	0.00111699
9188	DDX21	0.652988	0.00947683		0.689585	0.0153861
9218	VAPA	0.670428	4.22647e-05		0.717811	0.00210215
9244	CRLF1	1.11022	0.0024977		1.18936	0.00116774
9255	AIMP1	0.767201	0.000314561		0.727267	0.000526547
9289	GPR56	0.84226	0.00147854		0.85526	0.00178795
9306	SOCS6	1.22444	0.0048407		1.12482	0.0187383
9313	MMP20	0.687051	0.00211818		0.760439	0.000693064
9318	COPS2	0.608129	0.000533501		0.579283	0.000161497
9320	TRIP12	0.887676	0.0123262		0.749872	0.000459465
9322	TRIP10	0.757024	0.00312627		0.645405	0.00122865
9349	RPL23	0.495472	0.000215166		0.864373	0.00173579
9352	TXNL1	0.814023	0.0264665		0.863459	0.0243145
9367	RAB9A	0.797132	0.0133592		0.760503	0.0263972
9376	SLC22A8	1.31688	0.000159847		1.71311	0.000470518
9379	NRXN2	1.11774	0.0122611		1.22918	0.00451172
9380	GRHPR	1.18231	0.0153184		1.12822	0.0240092
9392	TGFBRAP1	1.14755	0.00686209		1.23937	0.0450961
9421	HAND1	1.1417	0.0054225		1.33929	0.00050031
9427	ECEL1	0.834478	0.013812		0.827812	0.00289565
9452	ITM2A	1.15188	0.00181835		1.29164	0.00491425
9454	HOMER3	0.694861	0.000115584		0.669542	0.0274535
9455	HOMER2	0.801414	0.0109685		0.722932	0.000324659
9462	RASAL2	0.817147	0.00103559		0.830561	0.00205314
9475	ROCK2	0.693348	2.966e-06		0.795387	9.17922e-05
9479	MAPK8IP1	1.16704	0.000175144		1.30129	0.0238239
9498	SLC4A8	0.672194	7.11763e-05		0.625138	0.000426858
9516	LITAF	0.696144	0.00748083		0.840611	0.0392849
9517	SPTLC2	0.650793	0.000181918		0.474671	2.20793e-05
9518	GDF15	1.2357	0.000772157		1.52155	0.00929996
9526	MPDU1	1.11574	0.00599111		1.50411	0.0102898
9546	APBA3	1.17652	0.00367164		1.16326	0.0029834
9553	MRPL33	1.12522	0.0143894		1.36861	0.0157107
9554	SEC22B	0.673113	0.0016454		0.670887	0.00389366
9555	H2AFY	1.19051	3.55308e-05		1.5916	0.0101846
9556	C14orf2	1.16724	0.0151778		1.49005	0.00871951
9569	GTF2IRD1	1.29191	0.0107402		1.56306	0.0095461
9570	GOSR2	0.668906	0.00104809		0.765048	0.000276869
9578	CDC42BPB	0.78563	0.0168051		0.833641	0.000502478
9585	KIF20B	1.18647	0.000661776		1.63752	0.0101022
9587	MAD2L1BP	1.20566	0.000367429		1.56552	0.00677806
9595	CYTIP	0.823191	0.00028812		0.657843	0.00224009
9604	RNF14	1.15852	0.000925945		1.11956	0.000566045
9622	KLK4	0.627125	0.00237679		0.737583	5.03414e-06
9633	MTL5	0.654973	0.000248899		0.830799	0.00138445
9650	MTFR1	0.750986	3.9758e-05		0.640356	0.000800082
9682	KDM4A	0.622714	6.04621e-07		0.52339	0.00233351
9695	EDEM1	0.757514	2.89558e-05		0.715134	0.00321753
9698	PUM1	1.13937	0.0129236		1.10617	0.0139266
9702	CEP57	0.811623	0.0144741		0.841301	0.00412147
9704	DHX34	0.752096	0.00763626		0.73568	0.000914912
9715	FAM131B	1.17892	0.00242391		1.10553	0.0176972
9716	AQR	1.21582	0.000339909		1.17013	0.0031829
9720	CCDC144A	1.34822	0.000136369		1.15928	0.00353926
9722	NOS1AP	1.15954	0.0147588		1.19777	0.00277395
9727	RAB11FIP3	1.21522	0.0279463		1.16243	0.00480842
9730	VPRBP	0.801789	7.48281e-06		0.781609	0.0155804
9739	SETD1A	1.19383	0.000999595		1.42718	0.0198094
9760	TOX	1.37468	0.013159		1.36975	0.00139112
9765	ZFYVE16	0.72631	0.000809323		0.619401	0.00119449
9767	JADE3	0.528134	0.00190605		0.560085	0.000182114
9771	RAPGEF5	0.802213	0.0244055		0.883312	0.0109404
9772	KIAA0195	0.872719	0.0204747		0.764983	0.00418156
9784	SNX17	0.800871	0.00911016		0.684585	0.00277411
9786	KIAA0586	0.551135	0.00219929		0.826962	0.00213229
9793	CKAP5	0.739284	7.36754e-06		0.826914	0.00358291
9794	MAML1	0.589962	6.57735e-05		0.63973	0.000895742
9804	TOMM20	0.428278	7.24178e-06		0.725495	0.000491062
9805	SCRN1	1.1048	0.00729528		1.2208	0.00731259
9807	IP6K1	1.18252	0.000596025		1.20936	0.00384902
9810	RNF40	1.19272	0.000504136		1.38143	0.000805347
9813	EFCAB14	0.46598	0.000374876		0.79234	0.00106833
9814	SFI1	1.18463	0.00219841		1.13606	0.0082791
9820	CUL7	0.668412	9.38324e-05		0.799288	0.0118408
9846	GAB2	0.757145	0.00148645		0.655777	0.00142896
9848	MFAP3L	1.20547	0.000366605		1.17774	0.00687606
9852	EPM2AIP1	0.762594	0.00214082		0.795094	0.0050176
9879	DDX46	0.695993	0.00636425		0.78952	0.0324193
9880	ZBTB39	1.23157	0.000189798		1.63202	0.0023548
9887	SMG7	1.33423	0.000282501		1.33734	0.0261282
9890	LPPR4	0.872316	0.00253518		0.869173	0.0130198
9891	NUAK1	0.841371	0.00117346		0.813098	0.00639843
9910	RABGAP1L	0.638373	0.000169033		0.754011	9.18389e-05
9923	ZBTB40	0.794679	0.00852826		0.783411	0.00576618
9924	PAN2	1.22388	0.0199219		1.1224	0.038198
9936	CD302	1.13406	0.000595681		1.51482	0.00527223
9937	DCLRE1A	1.18702	0.0236939		1.36409	0.000702068
9947	MAGEC1	0.800775	0.0172471		0.792361	0.0198019
9953	HS3ST3B1	0.609252	0.0140257		0.865086	0.0238637
9957	HS3ST1	0.563674	0.00246309		0.897377	0.0290477
9966	TNFSF15	0.771168	0.012629		0.66153	0.0108291
9969	MED13	0.649977	0.0014381		0.880601	0.0138589
9990	SLC12A6	0.658761	0.00318772		0.768349	1.66796e-06
10009	ZBTB33	0.471808	8.28325e-06		0.551947	1.56699e-06
10010	TANK	0.77845	0.0101758		0.798901	0.0161787
10018	BCL2L11	1.26259	0.00473348		1.64407	0.00053043
10023	FRAT1	0.784928	0.000297625		0.858689	0.000113705
10026	PIGK	0.742829	0.0182325		0.732989	0.010741
10038	PARP2	1.14389	0.00494138		1.36826	0.00137542
10051	SMC4	0.88467	0.0242011		0.891027	0.0375771
10058	ABCB6	1.1983	0.0153046		1.35577	0.00949821
10061	ABCF2	0.782713	0.0013311		0.740384	0.00252086
10094	ARPC3	0.594078	3.13046e-05		0.873613	0.000861777
10107	TRIM10	0.619598	0.00396734		0.754084	0.00391955
10110	SGK2	0.8697	0.00278166		0.805214	0.0093535
10125	RASGRP1	0.662791	0.000429213		0.547423	4.60106e-05
10133	OPTN	0.833314	0.0186358		0.692462	0.00225426
10159	ATP6AP2	1.17009	0.00613433		1.47562	0.00159173
10164	CHST4	0.895948	0.0147295		0.815031	0.0152087
10169	SERF2	1.16581	0.00649078		1.2091	0.00395417
10170	DHRS9	1.10216	0.0204063		1.13629	0.0233451
10175	CNIH1	1.72274	0.00010667		1.24392	0.00271828
10179	RBM7	1.13675	0.00466005		1.22697	0.005151
10199	MPHOSPH10	0.732743	0.00317007		0.734289	0.0241668
10212	DDX39A	0.847061	0.0288578		0.686929	0.0194521
10217	CTDSPL	0.689057	0.000571189		0.642907	0.00161311
10226	PLIN3	0.861941	0.006474		0.691102	0.000452921
10236	HNRNPR	0.618401	1.55373e-05		0.899847	0.0406638
10249	GLYAT	0.777674	9.8467e-05		0.827991	0.0337097
10261	IGSF6	0.758877	0.000114678		0.758462	0.0065479
10270	AKAP8	0.416075	1.8386e-06		0.744217	0.00886632
10284	SAP18	0.716309	2.07925e-05		0.849679	0.0366914
10302	SNAPC5	0.625986	0.000743361		0.606836	0.00257546
10320	IKZF1	1.32156	0.00415747		1.17153	0.0253155
10349	ABCA10	0.702841	0.000324579		0.834382	0.000640282
10361	NPM2	0.594999	0.000352407		0.592912	0.000866464
10383	TUBB4B	0.66514	0.000901145		0.527914	1.06228e-05
10388	SYCP2	0.79273	0.00170176		0.834511	0.0465081
10392	NOD1	0.77131	0.0103405		0.872462	0.0240178
10403	NDC80	0.559158	0.000103206		0.568383	1.30136e-05
10424	PGRMC2	1.2737	0.0075595		1.21449	0.000250144
10426	TUBGCP3	0.568054	1.03349e-06		0.680367	0.000235904
10432	RBM14	0.84864	0.0290583		0.899889	0.0184227
10435	CDC42EP2	1.14009	0.0346165		1.15335	0.00149635
10437	IFI30	1.97704	0.00046192		2.4208	0.00117373
10445	MCRS1	1.51962	0.000255098		1.57641	0.00262844
10446	LRRN2	1.10815	0.0446692		1.21551	0.0141608
10447	FAM3C	1.50516	0.000345411		1.64095	0.00191637
10455	ECI2	1.39617	0.00176132		1.35798	0.00718712
10456	HAX1	1.16359	0.00560889		1.28462	0.0119206
10457	GPNMB	0.718985	0.0287639		0.729534	0.0164277
10459	MAD2L2	1.15027	0.0171393		1.37939	0.000331899
10462	CLEC10A	0.729407	0.0107164		0.529061	0.00273645
10469	TIMM44	0.663625	0.0100053		0.684741	0.00479094
10474	TADA3	1.1585	0.0331211		1.79039	0.000546105
10479	SLC9A6	0.497058	0.00448067		0.755615	0.00322754
10481	HOXB13	1.28375	0.00777482		1.5058	0.000118114
10492	SYNCRIP	0.811119	0.00647124		0.804057	0.00407913
10498	CARM1	0.692268	0.000169853		0.82957	0.0203338
10538	BATF	0.823665	0.00442361		0.85974	0.0469813
10540	DCTN2	0.863238	0.019017		0.779245	0.000134657
10542	LAMTOR5	1.12551	0.0211532		1.34798	0.0142167
10551	AGR2	0.81491	0.0152512		0.801686	0.000554733
10553	HTATIP2	0.755002	1.21468e-05		0.794667	0.0115278
10569	SLU7	1.2907	0.000183449		1.34159	0.0026686
10574	CCT7	0.775432	0.000420164		0.572445	0.000990792
10575	CCT4	1.14453	0.0445312		1.37469	0.00187962
10587	TXNRD2	1.28337	0.00146502		1.51094	0.000158623
10589	DRAP1	1.12359	0.0118924		1.22257	0.0200432
10590	SCGN	1.23593	0.000277566		1.27547	0.00779597
10591	DNPH1	1.2268	0.00559689		1.25186	0.0102815
10594	PRPF8	1.46955	0.000720348		1.62882	0.000239547
10599	SLCO1B1	1.30375	0.00120596		1.28832	0.0042691
10608	MXD4	1.16677	0.0339311		1.32537	0.00688155
10612	TRIM3	1.38494	0.00333506		1.45034	0.00293242
10613	ERLIN1	1.18591	0.0253812		1.36151	0.00201892
10615	SPAG5	0.714894	0.00265116		0.87563	0.000770455
10625	IVNS1ABP	1.22619	0.0124152		1.38397	0.00280407
10626	TRIM16	1.24236	0.02573		1.35439	0.0014749
10643	IGF2BP3	0.55412	0.000211314		0.64915	0.00166443
10644	IGF2BP2	0.740712	0.00658386		0.859014	0.00454659
10652	YKT6	0.744651	0.000589232		0.790512	0.00347945
10657	KHDRBS1	1.13372	0.0231212		1.25168	0.00165377
10661	KLF1	1.1412	0.00570981		1.41369	0.00225073
10670	RRAGA	1.27856	0.0148042		1.36699	0.00105171
10672	GNA13	0.841546	0.00267647		0.853192	0.028407
10675	CSPG5	1.18831	0.00358141		1.55514	0.000284771
10721	POLQ	1.12083	0.0457162		1.44363	0.000183134
10725	NFAT5	0.811813	0.00371996		0.887442	0.0117519
10728	PTGES3	0.842515	0.0307583		0.663004	0.00038459
10741	RBBP9	0.802953	0.00972053		0.858674	0.000831079
10743	RAI1	0.731327	0.00326665		0.749256	0.000871747
10749	KIF1C	0.8077	0.00687004		0.86972	0.00610345
10753	CAPN9	0.795669	0.012418		0.801729	0.013597
10761	PLAC1	1.19333	0.000213264		1.16793	7.7876e-05
10762	NUP50	0.809081	0.000373019		0.874193	0.0156173
10767	HBS1L	1.10584	0.0320752		1.17741	0.00285998
10768	AHCYL1	1.30745	0.000638855		1.2373	0.000504073
10776	ARPP19	1.27843	0.00101246		1.37434	0.000235019
10780	ZNF234	1.36381	0.000845833		1.22179	0.00379476
10797	MTHFD2	1.16714	0.00339348		1.43838	0.000319488
10798	OR5I1	0.64953	0.000441364		0.701929	0.0125819
10799	RPP40	1.13497	0.0284327		1.16731	0.0121764
10804	GJB6	0.745213	0.00288365		0.782194	0.000908656
10810	WASF3	0.791111	0.00550477		0.852131	0.00904605
10826	FAXDC2	0.672257	0.000307033		0.814196	0.00560154
10840	ALDH1L1	0.866633	0.0239055		0.730325	0.000235752
10842	PPP1R17	0.716982	0.000629369		0.77274	0.00123754
10844	TUBGCP2	0.72007	6.25995e-05		0.841084	0.00619834
10857	PGRMC1	1.39925	0.000881341		1.40073	0.000147766
10859	LILRB1	1.15555	0.0209261		1.15973	0.00549484
10873	ME3	1.23648	0.00517941		1.2249	0.00403565
10886	NPFFR2	0.702693	0.000105976		0.7492	1.28089e-05
10900	RUNDC3A	0.756573	0.0111072		0.696801	0.000589569
10903	MTMR11	1.45435	0.00191147		1.11672	0.0140708
10904	BLCAP	1.19857	0.0241483		1.23854	0.0018461
10905	MAN1A2	1.22632	0.0146922		1.15794	0.00250561
10906	TRAFD1	1.37529	0.0201607		1.13446	0.00467074
10907	TXNL4A	1.62883	0.000872277		1.2614	0.00141146
10919	EHMT2	0.798846	0.0209181		0.769673	0.00619031
10929	SRSF8	1.19851	0.0170631		1.11386	0.0123324
10939	AFG3L2	1.17711	0.00683675		1.11949	0.00229727
10941	UGT2A1	1.252	0.0147947		1.16386	0.00276541
10946	SF3A3	1.44993	0.00345449		1.58461	2.23058e-05
10947	AP3M2	1.10695	0.0196181		1.45258	0.00954974
10961	ERP29	1.2684	0.00202938		1.29291	0.0219305
10963	STIP1	0.885241	0.0383541		0.669112	0.00668122
10972	TMED10	0.802914	4.71122e-05		0.814841	0.0144694
10973	ASCC3	1.15456	0.0240792		1.25723	0.00225635
10979	FERMT2	0.685525	0.00074047		0.392336	8.66907e-07
10985	GCN1L1	1.16827	0.0179577		1.29112	0.000759453
10989	IMMT	0.796407	0.00307442		0.86791	0.0138697
10993	SDS	1.13877	0.00134637		1.28673	0.000582468
11011	TLK2	0.680372	0.00268811		0.789638	0.0154479
11012	KLK11	0.665621	0.000257098		0.785788	0.00382598
11014	KDELR2	1.18843	0.0204243		1.41921	0.00389585
11018	TMED1	1.22285	0.00015799		1.23185	0.000676455
11020	IFT27	0.891564	0.0351887		0.820648	2.21003e-05
11026	LILRA3	1.15423	0.00114234		1.25386	0.00484208
11030	RBPMS	0.694802	0.000151984		0.897647	0.00277049
11031	RAB31	0.812124	0.00765608		0.862397	0.000253047
11044	PAPD7	0.872283	0.00592549		0.56771	5.48359e-07
11065	UBE2C	1.14434	0.00754138		1.12946	0.0260891
11075	STMN2	0.597681	0.00048509		0.781037	0.0201096
11095	ADAMTS8	0.823574	0.00121422		0.880832	0.00074978
11103	KRR1	1.11528	0.00912257		1.12577	0.0435991
11120	BTN2A1	1.13569	0.0229073		1.29845	0.002932
11128	POLR3A	1.22173	0.00604632		1.14531	0.0458369
11130	ZWINT	0.754021	0.00269801		0.80629	0.0202164
11133	KPTN	1.26057	0.00163815		1.23071	0.00961754
11141	IL1RAPL1	1.12935	0.0460386		1.25193	0.00443107
11146	GLMN	1.37303	0.0026763		1.38906	0.00098029
11155	LDB3	1.10705	0.035508		1.16214	0.0326755
11156	PTP4A3	0.676275	4.37149e-05		0.752022	0.000420294
11166	SOX21	1.23913	0.00651895		1.33811	0.000401178
11177	BAZ1A	0.622964	0.000793585		0.55807	1.95412e-05
11190	CEP250	1.28639	0.0054923		1.31231	0.000778709
11199	ANXA10	1.15007	0.0308665		1.17611	0.000967002
11215	AKAP11	1.18589	0.0371083		1.1106	0.00516994
11226	GALNT6	1.15221	0.0138349		1.2252	0.000316722
11227	GALNT5	1.15017	0.0215989		1.11816	0.00583988
11235	PDCD10	0.542704	1.59019e-05		0.666753	0.000115561
11243	PMF1	0.686461	0.00126745		0.824704	0.00189453
11252	PACSIN2	0.892186	0.00195988		0.77814	0.003226
11258	DCTN3	0.826726	0.00361253		0.818996	0.000564255
11285	B4GALT7	1.17667	0.00548137		1.22365	0.00276946
11321	GPN1	1.21885	0.00106		1.35592	0.00050134
11326	VSIG4	1.27935	0.00632915		1.83919	0.000397948
11339	OIP5	1.21222	0.0155558		1.31989	0.00155692
11343	MGLL	1.12106	0.0156426		1.4272	0.00309026
11345	GABARAPL2	1.34057	0.00341773		1.3828	0.00292795
22806	IKZF3	0.813414	0.00349216		0.643671	0.000952863
22808	MRAS	0.76617	0.00983801		0.819723	0.0197174
22809	ATF5	1.15636	0.0271204		1.1512	0.000681611
22820	COPG1	1.16034	0.00383703		1.16395	0.00431772
22824	HSPA4L	0.878089	0.0226048		0.8641	0.00047255
22829	NLGN4Y	1.38875	2.39604e-05		1.37827	0.000905486
22836	RHOBTB3	0.81212	0.0142177		0.806099	0.000312402
22845	DOLK	1.13624	0.0477112		1.25439	0.000292225
22850	ADNP2	1.14202	0.000966637		1.16894	0.00235242
22853	LMTK2	1.29879	0.00473174		1.23269	0.00956884
22862	FNDC3A	1.27635	0.00871134		1.14559	0.000495657
22863	ATG14	1.13623	0.00183309		1.17117	0.00642228
22868	FASTKD2	1.16616	8.41263e-05		1.30985	1.52618e-06
22869	ZNF510	0.801373	0.000248243		0.747675	2.02124e-05
22870	PPP6R1	1.24471	0.0017306		1.11732	0.0106522
22875	ENPP4	1.29226	0.00523519		1.14901	0.00209313
22884	WDR37	1.22622	0.00161915		1.19731	0.000286176
22889	KIAA0907	1.23183	0.0193573		1.23761	0.00604807
22895	RPH3A	1.22527	0.00512813		1.14352	0.00207963
22904	SBNO2	1.24514	0.000587284		1.31646	3.42052e-05
22919	MAPRE1	0.715012	6.55793e-05		0.727908	0.00581504
22925	PLA2R1	0.637169	0.00054804		0.659419	0.0026093
22930	RAB3GAP1	0.385932	0.000377443		0.678417	0.00104379
22934	RPIA	0.847164	0.0125887		0.678706	0.000106505
22949	PTGR1	1.10478	0.000556647		1.1114	0.00593252
22955	SCMH1	0.725311	0.00664648		0.605914	1.48609e-06
22977	AKR7A3	1.15007	0.0022763		1.23733	0.000172819
22980	TCF25	1.20269	0.0043598		1.24433	0.00627246
22983	MAST1	1.19957	0.028656		1.15849	0.00227726
22989	MYH15	0.767271	0.00122748		0.866897	0.00499534
22998	LIMCH1	0.794139	0.00483815		0.827274	0.0117998
23005	MAPKBP1	1.27928	0.00124316		1.25357	0.00790104
23020	SNRNP200	1.51008	0.00483059		1.25925	0.00378908
23022	PALLD	0.572162	1.30141e-05		0.663892	0.000161572
23043	TNIK	0.764259	2.14372e-05		0.521298	0.000796179
23046	KIF21B	0.7017	0.000965988		0.751125	0.000490283
23047	PDS5B	1.27457	0.00102678		1.51488	0.00112774
23054	NCOA6	0.683164	0.00225549		0.750033	0.000496968
23067	SETD1B	1.16555	0.0122956		1.50134	0.000456263
23071	ERP44	0.766469	0.0136497		0.735915	0.00993462
23087	TRIM35	0.758124	3.27628e-05		0.857423	0.00464021
23092	ARHGAP26	0.739165	0.0110303		0.740733	0.0275505
23113	CUL9	0.802048	0.000150575		0.895371	0.0327678
23119	HIC2	0.712645	0.000207331		0.753241	0.00131595
23125	CAMTA2	1.31149	0.000306992		1.30293	0.00587473
23127	COLGALT2	1.17428	0.00361843		1.27136	0.00642942
23135	KDM6B	0.70668	0.0058744		0.553313	0.00152115
23165	NUP205	1.12318	0.00498542		1.41114	0.000579481
23172	FAM175B	1.11871	0.00335129		1.28522	0.00362095
23173	METAP1	0.615848	0.0042258		0.719025	0.00301028
23208	SYT11	1.14739	0.018905		1.15651	0.0059391
23214	XPO6	1.26369	0.00155252		1.14079	0.00882935
23223	RRP12	1.34004	0.000914338		1.35507	0.000260337
23230	VPS13A	0.789853	0.0119706		0.508644	6.37678e-05
23231	SEL1L3	1.17308	0.00901892		1.35931	0.00186778
23232	TBC1D12	1.16866	0.00746166		1.63991	0.00396138
23236	PLCB1	1.28425	0.00132021		1.48575	6.12245e-05
23239	PHLPP1	0.742336	0.0019425		0.752207	0.00145877
23265	EXOC7	0.81573	0.0223701		0.828922	0.00709928
23271	CAMSAP2	1.2098	0.00367369		1.45348	0.00284922
23287	AGTPBP1	0.675038	0.00410617		0.741933	0.0405238
23308	ICOSLG	1.25124	0.000128821		1.35303	0.00248375
23315	SLC9A8	1.15135	0.0270153		1.27304	0.00217777
23316	CUX2	0.792129	0.0101815		0.852566	0.0192631
23335	WDR7	1.54452	0.0019021		1.21823	0.00120784
23350	U2SURP	1.23587	0.00594487		1.21765	0.00312661
23354	HAUS5	1.1573	0.00274451		1.18126	0.00236522
23359	FAM189A1	1.39482	0.000127551		1.10663	0.00148993
23360	FNBP4	0.721641	0.00774155		0.65458	0.000529286
23376	UFL1	1.23011	0.0181449		1.20413	0.0207267
23378	RRP8	1.16917	0.0279636		1.27548	0.0041955
23383	MAU2	1.25636	0.0108023		1.32008	0.000259781
23385	NCSTN	1.17575	0.0366422		1.32576	0.0059508
23389	MED13L	1.19441	0.0392126		1.17716	0.0397627
23396	PIP5K1C	1.19855	0.0308376		1.10383	0.0247065
23397	NCAPH	1.28829	0.00893329		1.14289	0.014601
23398	PPWD1	1.40662	0.00233281		1.14365	0.0147804
23400	ATP13A2	1.30161	0.00651352		1.11309	0.014652
23412	COMMD3	1.27735	0.0141795		1.3925	0.011184
23413	NCS1	1.4973	0.00805753		1.55237	0.00227342
23418	CRB1	1.2178	0.000577707		1.51155	0.00804725
23438	HARS2	1.13255	0.013925		1.67356	0.00687879
23457	ABCB9	0.664929	0.000324333		0.881193	0.0461
23475	QPRT	1.13469	0.0138735		1.45014	0.00638696
23480	SEC61G	1.48764	0.00535031		1.60096	0.0014697
23521	RPL13A	1.17528	0.00234416		1.65253	8.85173e-05
23538	OR52A1	0.796708	0.000861639		0.757391	0.00171775
23546	SYNGR4	1.12516	0.0117538		1.32198	0.0270657
23551	RASD2	0.802283	0.000797429		0.722946	3.07198e-05
23560	GTPBP4	0.799713	0.00864366		0.820177	0.00175119
23612	PHLDA3	0.459213	2.99678e-05		0.663833	0.0295368
23623	RUSC1	1.36163	1.5951e-05		1.60673	0.00723916
23627	PRND	1.16627	0.000388778		2.33739	0.0010725
23639	LRRC6	1.52563	0.000212315		1.40158	0.018069
23640	HSPBP1	1.26077	0.00189847		1.44396	0.00719658
23644	EDC4	0.781789	0.00453263		0.760724	0.00472418
23645	PPP1R15A	0.618185	5.02971e-05		0.742491	0.00680541
23646	PLD3	1.4227	0.000320951		1.48515	0.0090245
23647	ARFIP2	1.16679	0.00186909		1.12253	0.035626
23649	POLA2	1.16767	0.00881798		1.55079	0.0011954
23654	PLXNB2	1.35005	0.0187435		1.29885	0.031468
23657	SLC7A11	0.77461	0.00944021		0.766308	0.00129796
23659	PLA2G15	1.43998	0.000421968		1.32245	0.00815916
23660	ZKSCAN5	1.32919	0.000836326		1.70134	0.000504555
23670	TMEM2	1.36171	0.00465158		1.34075	0.00801382
23678	SGK3	0.49638	2.17133e-05		0.634227	0.000821941
23683	PRKD3	0.783886	0.000278869		0.779959	0.0125246
23764	MAFF	0.655962	0.00072342		0.813876	1.88637e-05
23779	ARHGAP8	1.13187	0.0344859		1.10909	0.0343785
23780	APOL2	1.15367	0.003657		1.3687	0.00204549
23786	BCL2L13	0.574857	0.000495923		0.789571	0.00459045
23787	MTCH1	0.371855	1.44336e-06		0.684721	6.86759e-05
23788	MTCH2	1.18784	0.00244907		1.20174	0.015152
24137	KIF4A	0.725424	0.00283431		0.866511	0.0106519
24142	NAT6	1.10438	0.0124473		1.21168	0.0132041
24144	TFIP11	1.31019	0.000408265		1.65624	0.00287939
25791	NGEF	0.811826	0.00149192		0.703889	2.53389e-05
25823	TPSG1	0.799465	0.00568441		0.788965	0.000459271
25852	ARMC8	1.1429	0.0378529		1.12114	0.00716169
25865	PRKD2	1.16203	0.0015612		1.54442	0.000117158
25870	SUMF2	1.20938	0.0245888		1.28306	0.0128896
25913	POT1	0.798004	0.00799415		0.761005	7.59719e-05
25914	RTTN	0.769427	0.00711564		0.853392	0.00350675
25915	NDUFAF3	0.564757	3.92183e-08		0.843626	3.06896e-05
25926	NOL11	0.605981	0.00271783		0.752325	0.00295018
25930	PTPN23	0.72361	0.013336		0.828027	0.000734965
25932	CLIC4	0.744399	0.00254838		0.616868	2.74734e-05
25939	SAMHD1	0.722383	0.000634376		0.886132	0.0265206
25956	SEC31B	1.26349	0.0131944		1.62232	0.00403946
25960	GPR124	0.789741	0.00058897		0.822643	0.00272885
25988	HINFP	0.867294	0.00336877		0.816359	0.00859127
26001	RNF167	0.63056	0.00026923		0.823176	0.00463853
26009	ZZZ3	0.718781	0.00201139		0.592695	5.68405e-05
26010	SPATS2L	1.11363	0.0103541		1.24924	0.00239762
26017	FAM32A	1.29199	5.17342e-05		1.24765	0.0108916
26046	LTN1	0.796844	0.0053543		0.793153	0.00422571
26056	RAB11FIP5	0.858515	0.0237579		0.647108	0.000139085
26071	FAM127B	0.837197	0.0183557		0.871814	0.0143125
26083	TBC1D29	1.12156	0.0374663		1.19146	0.00185014
26085	KLK13	0.71349	2.44924e-05		0.851935	0.000814641
26093	CCDC9	0.528565	0.000995153		0.580943	8.03913e-05
26112	CCDC69	1.38891	0.000396418		1.25959	0.000907517
26127	FGFR1OP2	0.647051	2.81867e-05		0.849639	0.000392806
26146	TRAF3IP1	0.646852	0.000418336		0.737853	0.00238489
26150	RIBC2	1.29087	0.00422616		1.17377	0.00510533
26151	NAT9	0.680849	0.00144049		0.613445	0.000280021
26153	KIF26A	0.812331	0.00665084		0.88085	0.0130971
26164	MTG2	0.690656	0.000122728		0.817324	0.00112181
26207	PITPNC1	0.753528	0.00578148		0.845236	0.0129998
26228	STAP1	0.796078	0.020902		0.701307	0.000721116
26268	FBXO9	0.676276	1.23723e-05		0.863711	0.0123633
26271	FBXO5	0.706906	0.0123509		0.774657	0.0263278
26278	SACS	0.803504	0.0100521		0.812835	0.002158
26338	OR5L2	0.647552	6.6632e-05		0.804362	0.0374539
26471	NUPR1	0.888241	0.0127433		0.784641	0.000684963
26476	OR10J1	0.867408	0.000307305		0.896726	0.00455913
26492	OR8G2	0.792515	0.00261416		0.772532	0.00333282
26496	OR10A3	0.763819	4.06937e-05		0.829043	0.00735923
26515	TIMM10B	1.13259	0.0232405		1.31452	0.0254039
26525	IL36RN	0.610532	0.0136206		0.867365	0.0120283
26532	OR10H3	0.797807	0.000449949		0.883636	0.00391726
26538	OR10H2	0.642169	2.84073e-05		0.803276	0.000242205
26682	OR4F4	1.21078	0.00951829		1.25575	0.00554159
26692	OR2W1	0.797048	0.000129754		0.890712	3.10797e-06
26960	NBEA	1.10946	0.00666449		1.2135	0.00263448
27013	CNPPD1	1.10964	0.00373328		1.18791	0.00358029
27030	MLH3	1.11922	0.000889774		1.4142	0.00680552
27065	NSG1	1.15211	0.0022165		1.27811	0.00724665
27068	PPA2	0.754464	0.000249485		0.704511	0.000616245
27075	TSPAN13	1.11762	0.00383951		1.32212	0.000437776
27089	UQCRQ	1.12782	0.00346959		1.23841	0.00209094
27091	CACNG5	0.66688	0.00433758		0.898105	0.00013272
27092	CACNG4	0.71436	0.00913276		0.74028	0.0062673
27106	ARRDC2	1.13817	0.0364877		1.37895	0.00888808
27124	INPP5J	0.722116	0.00349772		0.749509	0.00558294
27127	SMC1B	0.84373	0.0171664		0.755803	0.00883418
27199	OXGR1	0.65347	2.07052e-05		0.799072	0.000469944
27235	COQ2	1.38506	0.00129395		1.91191	0.00427525
27238	GPKOW	1.22952	0.0115625		1.3807	0.00313861
27250	PDCD4	0.867065	0.00055432		0.73259	0.00462238
27285	TEKT2	1.15641	0.00471278		1.14473	0.024902
27295	PDLIM3	1.1015	0.0283166		1.12754	0.0198129
27300	ZNF544	1.1756	0.0059897		1.26462	0.00147489
27301	APEX2	1.12814	0.0430726		1.35558	0.000461837
27316	RBMX	0.866025	0.0142891		0.871754	0.000147252
27329	ANGPTL3	0.895528	0.00833813		0.864083	0.00163439
27343	POLL	1.10268	0.00173631		1.36432	0.000387371
27350	APOBEC3C	1.15019	0.0228885		1.30926	0.0016755
27429	HTRA2	0.789568	0.00257352		0.794767	0.000952087
27439	CECR6	1.11125	0.032383		1.2433	0.00238232
27445	PCLO	0.755083	2.10254e-05		0.545257	0.000311965
28227	PPP2R3B	1.1315	0.0421945		1.4408	0.000228935
28231	SLCO4A1	1.29735	0.000140587		1.36351	0.00062915
28316	CDH20	0.698904	1.22329e-05		0.887931	0.0162992
28513	CDH19	0.708251	2.72908e-05		0.875792	0.00708879
28951	TRIB2	0.626464	0.00248057		0.847805	0.0223892
28952	CCDC22	0.847468	0.00154078		0.821019	0.0193279
28955	DEXI	1.23254	0.000191288		1.13899	0.0157202
28965	SLC27A6	0.558638	0.00106494		0.793194	5.34781e-05
28998	MRPL13	1.13209	0.00961437		1.47026	0.00508048
29066	ZC3H7A	1.12428	0.0158704		1.24043	0.031724
29080	CCDC59	1.19982	0.000847738		1.35588	0.0117731
29082	CHMP4A	1.1003	0.0211108		1.35886	0.0154564
29107	NXT1	1.2921	0.0124912		1.21949	0.0348753
29108	PYCARD	1.32294	0.00130558		1.91841	4.52061e-05
29109	FHOD1	1.17644	0.00871969		1.20732	0.042855
29115	SAP30BP	1.21233	0.00313157		1.37278	0.00817357
29122	PRSS50	0.553908	0.000627652		0.694152	0.00285196
29125	C11orf21	0.869308	0.00444175		0.755927	0.00246774
29127	RACGAP1	0.614539	0.000795936		0.823441	0.00190438
29767	TMOD2	0.814299	0.0140458		0.827352	4.78279e-05
29775	CARD10	0.655983	0.00352199		0.726343	0.00286357
29777	ABT1	1.27736	0.0102838		1.17043	0.00384475
29789	OLA1	1.25865	0.0103199		1.10971	0.0193283
29843	SENP1	1.15493	0.000878835		1.2211	0.0106422
29880	ALG5	0.638877	0.000796105		0.824351	7.85709e-05
29881	NPC1L1	0.612658	0.00329008		0.843375	0.0168428
29888	STRN4	0.612317	0.000245108		0.802396	0.000583999
29895	MYLPF	0.836636	0.0284073		0.8459	0.000104146
29899	GPSM2	0.715278	0.00463583		0.883518	0.000276796
29904	EEF2K	0.736431	0.00683449		0.744835	0.00990559
29944	PNMA3	0.793272	0.00287581		0.52996	0.000473317
29948	OSGIN1	0.883331	0.00883657		0.732397	0.000313175
29951	PDZRN4	0.760588	0.0026049		0.7584	0.000500102
29978	UBQLN2	1.25236	0.00255864		1.25709	0.00035804
29980	DONSON	0.758319	0.0048656		0.785855	0.0205808
30813	VSX1	1.27749	0.0308916		1.23134	0.00090994
30819	KCNIP2	0.511425	0.000545238		0.523602	0.000105983
30827	CXXC1	0.773493	0.000186349		0.637536	9.46187e-05
30851	TAX1BP3	0.881621	0.0205617		0.632026	5.21642e-05
43847	KLK14	0.700953	0.000209588		0.778849	0.00358507
50486	G0S2	1.22092	0.0127752		1.16493	0.00349623
50626	CYHR1	1.13184	0.00187481		1.32311	0.000147661
50636	ANO7	0.750301	0.0209884		0.810361	0.00113991
50649	ARHGEF4	0.693822	0.0055946		0.724151	0.000460395
50854	C6orf48	0.74828	0.000923931		0.726536	0.00121011
50944	SHANK1	1.31166	0.000354455		1.24824	0.000564443
51000	SLC35B3	0.488827	0.00307437		0.797205	0.0127568
51010	EXOSC3	1.14917	0.0362327		1.23955	0.00254948
51011	FAHD2A	0.804595	0.0173458		0.73121	0.00173907
51071	DERA	0.676217	0.00184904		0.87737	0.00109032
51104	ABHD17B	0.810467	0.00695612		0.804238	0.000216148
51105	PHF20L1	1.1037	0.0168779		1.26005	0.000351824
51108	METTL9	0.458327	0.004503		0.850078	0.0175843
51112	TRAPPC12	0.659581	0.00841713		0.858239	0.0486221
51128	SAR1B	1.2121	0.0240816		1.30064	4.3132e-05
51143	DYNC1LI1	0.591903	0.00859371		0.807067	0.0302172
51166	AADAT	1.13683	0.0463015		1.17496	0.0184724
51168	MYO15A	0.827638	0.00558401		0.74726	0.0057877
51174	TUBD1	1.12567	0.00450406		1.33031	0.00334805
51181	DCXR	1.26038	0.00154862		1.33993	0.00100987
51186	WBP5	1.20642	0.000573622		1.21085	0.00571457
51195	RAPGEFL1	1.27164	0.000103306		1.30917	0.000548535
51202	DDX47	0.835	0.0046615		0.767325	0.0211449
51228	GLTP	1.18665	0.00910147		1.21018	0.00115213
51232	CRIM1	1.21169	1.71592e-05		1.22686	0.00962559
51233	DRICH1	1.13776	0.0102179		1.22139	0.00948067
51239	ANKRD39	1.1643	0.00698865		1.30484	0.00209824
51248	PDZD11	1.1091	0.0270968		1.25635	0.00398222
51249	TMEM69	0.596085	0.00028737		0.734096	0.000611353
51253	MRPL37	1.1511	0.0143569		1.32996	0.00778041
51256	TBC1D7	0.799945	0.013049		0.850526	0.00069091
51257	MARCH2	1.10442	0.031392		1.36056	0.00151826
51279	C1RL	0.708172	0.00170145		0.652208	0.00131599
51283	BFAR	0.82521	0.000737833		0.889216	0.00212974
51291	GMIP	0.699808	0.00558916		0.829027	0.00282478
51293	CD320	0.736811	0.00712663		0.89389	0.0314018
51299	NRN1	1.44437	0.000149399		1.73862	8.97805e-05
51304	ZDHHC3	1.13639	0.0350853		1.49344	2.55598e-05
51316	PLAC8	0.508522	0.000919725		0.867687	0.00347144
51318	MRPL35	0.642652	0.00205404		0.804267	0.00409297
51320	MEX3C	1.29471	0.00216494		1.35613	0.000117688
51324	SPG21	1.11983	0.0157964		1.35843	0.00190766
51332	SPTBN5	1.1148	0.0284694		1.30437	0.00460085
51343	FZR1	1.16286	0.0263061		1.11886	0.00345535
51348	KLRF1	1.42145	0.000295413		1.29975	0.00208254
51351	ZNF117	1.35993	0.00114343		1.27362	0.000284108
51362	CDC40	1.56624	0.000103696		1.85122	2.61612e-05
51363	CHST15	1.26952	0.00524725		1.11552	0.0115315
51364	ZMYND10	1.15132	0.0305381		1.10629	0.0104839
51365	PLA1A	1.18482	0.0229589		1.16379	0.00446264
51385	ZNF589	1.52055	0.00433764		1.10679	0.0185738
51393	TRPV2	0.655236	0.00046935		0.727988	0.000828253
51409	HEMK1	1.60044	0.00414838		1.19145	0.0205034
51411	BIN2	1.16075	0.0150161		1.38721	0.0101265
51426	POLK	1.10661	0.00766361		1.34232	0.000825879
51428	DDX41	1.16793	0.00849169		1.2153	0.0309602
51429	SNX9	1.25664	0.00373136		1.27813	0.0434577
51477	ISYNA1	0.593718	0.000532998		0.749459	0.000722075
51480	VCX2	0.587996	1.76818e-05		0.656585	0.000344739
51493	RTCB	1.21396	0.000209912		1.27565	0.00272046
51533	PHF7	1.11648	0.0315608		1.25987	0.0011733
51534	VTA1	1.17358	0.00400659		1.30321	0.00572132
51535	PPHLN1	0.490659	2.93239e-05		0.669777	0.00431622
51540	SCLY	1.23651	1.03379e-05		1.14438	0.00213807
51557	LGSN	0.885577	0.00157907		0.882312	0.00059253
51560	RAB6B	0.879095	0.0222109		0.811277	0.044174
51592	TRIM33	1.11751	0.00237743		1.45087	0.000146309
51645	PPIL1	1.42894	0.00214269		1.18159	0.00251878
51657	STYXL1	0.541951	0.000113609		0.879067	0.0101501
51704	GPRC5B	0.884967	0.0465938		0.831726	0.0267978
51755	CDK12	1.14418	0.0023219		1.74228	0.000122905
51778	MYOZ2	0.546413	5.31749e-06		0.847992	0.00794492
51802	ASIC5	1.23964	0.00113753		1.18067	0.000751393
51809	GALNT7	1.12424	0.0203725		1.12056	0.000723171
53405	CLIC5	0.713229	0.00200996		0.865561	0.0230736
53829	P2RY13	0.797356	0.000217137		0.884377	0.00896351
54014	BRWD1	0.868743	0.02972		0.887222	0.0474375
54033	RBM11	0.858545	0.00929622		0.885532	0.000449897
54082	TSPEAR-AS1	0.561489	0.000115611		0.587256	0.000643404
54112	GPR88	0.742239	0.000152522		0.882047	0.00279605
54206	ERRFI1	0.679194	2.00059e-05		0.596943	5.25761e-06
54328	GPR173	0.756665	0.00019448		0.897866	0.0150664
54361	WNT4	0.745344	0.0036029		0.645184	0.00730786
54386	TERF2IP	0.738625	0.00346909		0.748608	0.0199616
54407	SLC38A2	0.490073	0.00192844		0.745628	0.00201775
54455	FBXO42	0.823147	0.0119043		0.818284	0.0380316
54458	PRR13	0.786682	0.00220584		0.722538	0.00197787
54463	FAM134B	0.87868	0.0135815		0.848749	0.0139222
54468	MIOS	1.34075	0.00130012		1.30014	0.00315713
54469	ZFAND6	0.677409	0.00150294		0.715573	0.00167469
54476	RNF216	0.896031	0.000348422		0.873746	0.00191498
54482	TRMT13	1.34765	2.14968e-06		1.36046	0.000618489
54492	NEURL1B	0.766271	0.00568789		0.665524	0.00126956
54497	HEATR5B	1.20185	0.000123237		1.25466	0.00491622
54499	TMCO1	0.870209	0.0265717		0.777815	0.00459706
54502	RBM47	1.11583	0.0241221		1.11647	0.0402276
54503	ZDHHC13	0.795972	0.00024746		0.828714	0.00961797
54538	ROBO4	1.23591	0.00176628		1.31735	0.00409211
54543	TOMM7	0.766429	0.015751		0.601272	9.57711e-06
54544	CRCT1	1.36088	0.00179156		1.40602	0.00225129
54545	MTMR12	0.6865	0.00105009		0.803921	0.00295853
54566	EPB41L4B	0.675866	0.00308362		0.595891	0.00149555
54583	EGLN1	1.20877	0.000440635		1.62257	0.00158888
54662	TBC1D13	1.20895	0.00418765		1.49465	0.00215666
54674	LRRN3	1.13811	0.00928184		1.37551	0.00979684
54677	CROT	0.737942	0.00094368		0.824702	0.000756137
54681	P4HTM	1.25944	0.000992275		1.41596	0.00232611
54716	SLC6A20	1.22407	0.00596394		1.27543	0.00689335
54738	FEV	1.22904	0.000943653		1.61559	0.000479722
54762	GRAMD1C	1.10731	0.0299851		1.28041	0.0157393
54768	HYDIN	1.16403	0.0218618		1.30753	0.00407339
54780	NSMCE4A	0.522898	5.33356e-05		0.876132	0.0140616
54785	C17orf59	0.686639	0.002101		0.862938	0.00307135
54788	DNAJB12	1.10977	0.0101579		1.32467	0.000701522
54820	NDE1	1.24928	0.00554662		1.17075	0.00694088
54827	NXPE4	0.768846	0.000341058		0.731029	0.000810216
54828	BCAS3	0.711004	0.000202187		0.839877	0.00147764
54831	BEST2	0.707487	0.00245971		0.753196	0.000258585
54850	FBXL12	0.646653	0.0010386		0.777945	0.000163201
54851	ANKRD49	0.668658	0.0014251		0.88308	0.00508196
54856	GON4L	0.817476	0.0481936		0.873409	0.00351311
54862	CC2D1A	0.627338	4.18485e-05		0.898898	0.0306192
54869	EPS8L1	0.79261	0.00170755		0.894234	0.00665979
54874	FNBP1L	0.696873	0.000148158		0.875345	0.0141474
54882	ANKHD1	0.698775	0.00598905		0.779799	0.00420796
54884	RETSAT	0.38226	1.89843e-05		0.72716	2.32285e-05
54885	TBC1D8B	0.75743	0.000227109		0.844094	0.000266224
54893	MTMR10	0.787256	0.0122213		0.765438	0.000461603
54910	SEMA4C	0.467864	0.00104811		0.661027	0.000255214
54915	YTHDF1	0.840761	0.00959228		0.849868	0.0018646
54916	TMEM260	1.19768	0.00297284		1.15111	0.00501389
54920	DUS2	0.704656	0.0232735		0.700174	0.000102993
54926	UBE2R2	0.80176	0.0276691		0.845325	0.0184673
54928	IMPAD1	0.812224	0.0435201		0.740556	3.00837e-05
54943	DNAJC28	0.658115	0.000503465		0.815724	0.000703192
54947	LPCAT2	0.818189	0.0141825		0.87595	7.34875e-05
54960	GEMIN8	0.705861	0.027159		0.79148	0.0017381
54963	UCKL1	0.594417	0.00013362		0.657124	8.94204e-05
54993	ZSCAN2	0.733102	0.000850326		0.754114	0.00110131
55001	TTC22	0.852805	0.00356667		0.653111	4.39862e-06
55010	PARPBP	0.741312	0.00518599		0.830411	0.000463921
55011	PIH1D1	0.87551	0.0153931		0.779015	0.000947123
55024	BANK1	0.583154	1.48139e-05		0.684326	0.000185049
55039	TRMT12	0.836206	0.00156619		0.740095	0.000998539
55048	VPS37C	0.809099	2.96921e-06		0.896807	0.00983822
55066	PDPR	0.785036	0.00235586		0.816629	0.00160669
55068	ENOX1	0.526221	7.26455e-08		0.579996	8.99693e-06
55069	TMEM248	0.763239	0.00255512		0.88927	0.0198823
55089	SLC38A4	1.265	0.0298104		1.35245	0.000760298
55094	GPATCH1	0.887272	0.0269579		0.657994	0.00193028
55095	SAMD4B	0.587695	0.000140253		0.875772	0.0225232
55106	SLFN12	1.16626	0.00683728		1.11029	0.0188097
55107	ANO1	0.632971	0.000117437		0.698029	0.00510343
55117	SLC6A15	0.837872	0.0148235		0.878442	0.0142304
55122	AKIRIN2	0.60655	0.00190425		0.877759	0.011753
55137	FIGN	0.398144	0.0011146		0.662047	0.00153179
55170	PRMT6	0.786782	0.00374222		0.782282	0.00171173
55180	LINS	0.796529	0.0177291		0.794131	0.00435572
55188	RIC8B	0.719974	0.0041834		0.880766	0.00517057
55208	DCUN1D2	1.24319	0.000282739		1.81117	0.00787798
55266	TMEM19	0.688254	0.000106175		0.862172	0.00824324
55272	IMP3	1.16601	0.00122815		1.57696	2.48841e-05
55276	PGM2	1.14347	0.00165586		1.10491	0.0270308
55277	FGGY	1.15809	0.00145931		1.40834	0.000101511
55278	QRSL1	0.796641	0.00219875		0.862634	0.00787078
55291	PPP6R3	0.762356	0.00831085		0.654137	2.14393e-05
55308	DDX19A	1.42364	9.33884e-05		1.34316	0.0182373
55312	RFK	0.675012	0.00636654		0.609771	4.48266e-05
55322	C5orf22	0.645453	0.0091799		0.89951	0.00772908
55334	SLC39A9	1.23395	0.0131097		1.37236	0.000735137
55335	NIPSNAP3B	0.767297	0.0120617		0.743232	0.0315789
55339	WDR33	0.746429	0.0107825		0.734906	0.000940624
55363	HEMGN	1.6517	0.0123997		1.65425	0.00124885
55366	LGR4	0.715736	0.00370013		0.777789	0.00124164
55379	LRRC59	0.608677	0.000653146		0.637699	0.00109907
55421	C17orf85	0.803718	0.00477932		0.693502	0.000631896
55423	SIRPG	1.24058	0.00366325		1.13966	0.00164175
55432	YOD1	0.71122	3.04249e-05		0.841255	0.0075801
55435	AP1AR	0.69204	0.00510889		0.775225	0.000134241
55486	PARL	0.7584	0.00177707		0.789192	0.00943758
55502	HES6	1.1808	0.0245786		1.30943	0.00677338
55526	DHTKD1	1.11219	0.0195383		1.22765	0.0294079
55531	ELMOD1	0.562965	0.000779628		0.776002	0.000403048
55544	RBM38	1.22586	0.0116926		1.1406	0.0169552
55554	KLK15	0.85178	0.000445739		0.776191	0.00205755
55556	ENOSF1	0.453141	0.000122633		0.71807	0.0030281
55568	GALNT10	0.725102	0.000258291		0.764712	0.00409532
55576	STAB2	0.734372	0.0111167		0.84352	0.0199032
55605	KIF21A	0.884352	0.00700035		0.633021	0.00123393
55607	PPP1R9A	0.532061	0.00284978		0.617929	3.51828e-05
55632	G2E3	0.812926	0.0202275		0.833704	0.0432518
55635	DEPDC1	0.564451	2.02127e-05		0.751591	0.000300404
55643	BTBD2	1.15025	0.00256932		1.30845	0.0049807
55650	PIGV	1.49693	0.000670608		1.20255	0.0461191
55651	NHP2	0.682411	0.000822731		0.711365	0.000706416
55665	URGCP	1.62486	0.0067083		1.48837	0.000476424
55672	NBPF1	1.17062	0.00926953		1.40694	1.27469e-05
55686	MREG	1.35116	0.00987456		1.73327	0.000206671
55689	YEATS2	0.692573	0.00330185		0.875384	0.00603028
55691	FRMD4A	1.13119	0.0302184		1.52761	8.01695e-06
55695	NSUN5	1.17357	0.00960685		1.58275	0.000233557
55696	RBM22	1.2318	0.00405486		1.37475	0.00518671
55699	IARS2	0.736359	0.0153549		0.74823	0.0267701
55706	NDC1	0.754153	0.0186448		0.755919	0.029992
55713	ZNF334	1.21333	0.0274848		1.31806	0.0218506
55714	TENM3	1.14138	0.0397453		1.53473	0.00686774
55715	DOK4	1.15825	0.0277288		1.2217	0.0274234
55716	LMBR1L	1.19459	0.0420951		1.66884	0.002187
55726	ASUN	1.19982	0.0332441		1.45398	0.018758
55731	FAM222B	1.19794	0.0334511		1.41216	0.00717167
55733	HHAT	1.294	0.0212789		1.30399	0.00984648
55735	DNAJC11	1.30913	0.000433765		1.40739	0.00912281
55742	PARVA	1.29969	0.000329688		1.4976	0.00269402
55751	TMEM184C	1.5121	0.00011165		1.22853	1.96546e-05
55755	CDK5RAP2	1.35904	0.000184967		1.33598	8.99106e-06
55757	UGGT2	1.47318	0.00769446		1.47504	1.26655e-05
55759	WDR12	1.22286	0.00463362		1.17496	0.000330761
55762	ZNF701	1.19399	0.0210162		1.32743	3.98332e-05
55766	H2AFJ	1.17874	0.0123246		1.31439	7.31309e-05
55778	ZNF839	1.24768	0.00274418		1.40902	0.00149684
55784	MCTP2	1.15734	0.0176321		1.33549	0.015385
55786	ZNF415	1.12414	0.0385985		1.23216	0.00982302
55787	TXLNG	1.3411	0.0011027		1.31959	0.000182709
55790	CSGALNACT1	1.35495	0.00105192		1.38717	0.00017207
55791	LRIF1	0.762288	0.00851902		0.774743	0.00429099
55799	CACNA2D3	0.81436	0.0036152		0.866508	0.00158748
55801	IL26	0.695171	0.00184499		0.663914	4.73087e-06
55802	DCP1A	0.74303	0.00347323		0.847238	0.0022839
55813	UTP6	0.621489	0.00200383		0.676044	1.26451e-05
55818	KDM3A	1.10262	0.0367593		1.15595	0.000830708
55831	EMC3	0.703801	0.000519037		0.827998	0.0066278
55832	CAND1	1.21453	0.00983971		1.15862	0.00393438
55833	UBAP2	1.32639	0.000918053		1.32925	0.00370102
55837	EAPP	1.1698	0.0127674		1.37605	0.000980347
55848	PLGRKT	1.17099	0.0169699		1.39962	0.00560084
55850	USE1	0.680869	0.000248916		0.680891	0.000339449
55852	TEX2	1.42019	0.000748963		1.41986	4.28238e-05
55854	ZC3H15	1.34703	0.000742831		1.24704	0.00134792
55858	TMEM165	1.36506	0.0011135		1.32014	0.0003138
55859	BEX1	1.41992	0.000619086		1.17405	6.14788e-05
55862	ECHDC1	1.23233	0.00884611		1.24569	0.00733887
55879	GABRQ	0.565199	0.000149375		0.861799	0.0234665
55885	LMO3	1.18052	0.0127793		1.13133	0.00174677
55897	MESP1	1.3314	0.04237		1.46937	6.53084e-05
55902	ACSS2	0.600992	0.00045641		0.850581	0.00323704
55914	ERBB2IP	0.740855	0.00194937		0.840225	0.00850311
55922	NKRF	0.826048	0.0031844		0.800817	0.00144864
55924	FAM212B	1.29016	0.0280704		1.19482	6.05005e-05
55930	MYO5C	0.54801	0.0058831		0.891992	0.00649248
55957	LIN37	1.30747	0.0402382		1.12192	0.0121546
55971	BAIAP2L1	0.830319	0.036459		0.684933	8.61404e-06
56107	PCDHGA9	0.534165	4.32e-05		0.443809	0.00020959
56135	PCDHAC1	1.12544	0.00231148		1.4418	0.048414
56142	PCDHA6	0.76502	0.000345723		0.784758	0.00815764
56158	TEX12	0.584247	0.000177841		0.682885	1.10131e-05
56163	RNF17	0.78533	0.00160505		0.871069	0.0269913
56165	TDRD1	0.792221	0.00165558		0.899441	0.00944687
56246	MRAP	0.748249	0.00122255		0.736397	1.83642e-05
56252	YLPM1	0.854689	0.00880279		0.789385	5.54909e-05
56256	SERTAD4	0.687541	0.00165579		0.760804	3.0335e-05
56267	CCBL2	0.830737	0.00767386		0.875753	0.00096799
56474	CTPS2	0.720494	0.00138481		0.73034	0.000815551
56647	BCCIP	0.547112	0.000199116		0.703927	0.0104342
56648	EIF5A2	0.613353	0.00105539		0.765234	0.00532106
56654	NPDC1	0.616827	5.98094e-05		0.664794	1.68099e-05
56660	KCNK12	0.835129	0.000730109		0.859408	0.00948682
56672	AKIP1	0.684069	0.00585616		0.850388	0.0235648
56675	NRIP3	0.571573	0.000619021		0.643526	5.73847e-06
56704	JPH1	0.56415	2.43261e-05		0.664626	0.000808978
56731	SLC2A4RG	0.700943	0.000832727		0.744719	1.25972e-05
56890	MDM1	1.21763	0.000621959		1.12372	0.000839196
56907	SPIRE1	1.22809	0.00093137		1.14443	0.00778976
56915	EXOSC5	0.748466	0.00541057		0.832094	0.0269984
56918	C2orf83	0.771365	0.00111247		0.801633	0.00633182
56919	DHX33	1.1637	0.0202906		1.1334	0.00569635
56938	ARNTL2	1.33179	0.00112178		1.17378	0.0135816
56940	DUSP22	0.815948	0.000443029		0.790599	0.0317987
56950	SMYD2	0.626708	0.000657582		0.724422	0.0011746
56957	OTUD7B	0.637882	0.00110013		0.51678	0.000135352
56970	ATXN7L3	1.35833	0.000934462		1.20974	0.00148605
56975	FAM20C	1.40967	0.000259196		1.30748	0.00124419
56981	PRDM11	0.545415	0.000214954		0.496313	0.0106169
56984	PSMG2	1.54241	0.00102528		1.19402	0.00123285
56986	DTWD1	1.39395	0.000360336		1.1707	0.00208675
56992	KIF15	0.891141	0.0235566		0.801899	0.00379838
56998	CTNNBIP1	0.747523	0.00318767		0.802644	0.00273039
57054	DAZ3	1.13754	0.0263295		1.14017	0.00327621
57060	PCBP4	0.879203	0.0486906		0.858776	0.00178885
57082	CASC5	0.872216	0.000501824		0.878655	0.0134271
57102	C12orf4	0.778537	0.00695899		0.722976	6.84483e-05
57105	CYSLTR2	0.719478	0.00261882		0.804867	0.00584062
57113	TRPC7	0.665904	0.000132241		0.756195	0.000354819
57116	ZNF695	0.706499	0.000978136		0.814141	0.000529176
57119	EPPIN	0.812125	0.00717768		0.848574	0.0218603
57121	LPAR5	0.797295	0.0101332		0.828626	0.00701809
57127	RHBG	1.24266	0.00380053		1.20515	0.0019851
57135	DAZ4	1.25617	0.000584975		1.13506	0.0074652
57139	RGL3	1.39807	0.0015339		1.32356	0.000122163
57169	ZNFX1	0.587959	0.000197621		0.789387	0.00991421
57171	DOLPP1	0.702188	0.000178971		0.703679	0.00514709
57186	RALGAPA2	1.21064	0.0004917		1.28352	7.51907e-05
57198	ATP8B2	0.600099	0.000172012		0.556106	5.56202e-06
57215	THAP11	0.773106	0.00244859		0.771536	0.00110221
57216	VANGL2	1.1226	0.0409855		1.40677	8.38035e-06
57369	GJD2	0.512413	8.35865e-06		0.730262	0.0030743
57379	AICDA	0.576084	0.000107338		0.656389	0.00124957
57381	RHOJ	0.561966	0.00310664		0.725259	0.000163773
57407	NMRAL1	0.81868	0.000870156		0.769826	0.00868589
57414	RHBDD2	1.20566	0.0101647		1.41264	0.000339204
57470	LRRC47	0.806546	0.00490254		0.798015	0.00154458
57471	ERMN	1.29312	0.00062713		1.19857	0.00255739
57491	AHRR	0.839629	0.00411411		0.700804	9.10706e-05
57498	KIDINS220	0.728416	0.0177228		0.802306	0.00462322
57521	RPTOR	0.658	0.00213132		0.712453	0.00115886
57522	SRGAP1	0.590952	0.000192493		0.748824	0.0190321
57524	CASKIN1	1.45924	0.00117376		1.18534	0.000484172
57526	PCDH19	1.34797	0.00114867		1.11129	0.00308169
57533	TBC1D14	1.47144	0.0192186		1.12294	0.00354585
57545	CC2D2A	0.859211	0.00250163		0.772352	0.0016481
57567	ZNF319	0.704644	0.00160632		0.722759	0.000771667
57585	CRAMP1L	1.29641	0.00219855		1.18629	0.00458411
57587	KIAA1430	1.36754	0.000313666		1.25326	0.00625364
57590	WDFY1	0.771786	0.00267504		0.889816	0.00323271
57592	ZNF687	0.743462	0.00039605		0.848456	0.0108155
57617	VPS18	0.802344	0.0051578		0.813122	0.0078478
57631	LRCH2	1.35233	0.0101974		1.23376	0.00131337
57643	ZSWIM5	0.844615	0.0109477		0.869783	0.00345107
57647	DHX37	0.821655	0.00493263		0.846777	0.000289155
57648	KIAA1522	0.791335	0.0101264		0.787761	0.022033
57654	UVSSA	0.859494	0.0236852		0.77384	2.88477e-05
57684	ZBTB26	0.836595	0.0183076		0.875086	0.000757967
57689	LRRC4C	1.28381	0.00275675		1.28028	0.00189205
57692	MAGEE1	1.21226	0.00364136		1.15076	0.0411846
57695	USP37	0.764586	0.00173982		0.595908	0.00182311
57707	TLDC1	0.895707	0.0243705		0.842091	0.000136246
57724	EPG5	0.612857	0.000838541		0.626253	5.58285e-06
57794	SUGP1	0.851591	0.00209925		0.755092	4.4878e-05
57818	G6PC2	0.69871	0.00444333		0.600064	0.00280443
57822	GRHL3	1.18769	0.00494642		1.19728	0.00425725
57824	HMHB1	0.727732	0.00332877		0.749529	0.0076525
57862	ZNF410	0.748761	0.000866086		0.619506	0.00109455
58189	WFDC1	1.34829	2.81547e-05		1.38595	0.00232039
58191	CXCL16	1.15363	0.0038753		1.16577	0.00849728
58473	PLEKHB1	1.12861	0.00359106		1.19114	0.00456545
58475	MS4A7	1.18048	0.00913979		1.17725	0.00541301
58476	TP53INP2	1.24801	0.000144375		1.20199	0.00306662
58490	RPRD1B	0.746016	0.000127187		0.739481	0.00154419
58494	JAM2	0.445419	0.00183967		0.668134	0.0211294
58496	LY6G5B	1.13087	0.0066601		1.17928	0.0132125
58497	PRUNE	1.11138	0.0100279		1.1371	0.0113271
58498	MYL7	0.564109	0.0113209		0.860728	0.000371181
58500	ZNF250	1.10908	0.0168699		1.15204	0.0158394
58505	OSTC	1.37539	0.000121414		1.36467	0.003721
58509	CACTIN	1.29996	0.0119238		1.29503	9.67642e-05
58510	PRODH2	1.33389	0.00584762		1.3392	0.00170222
58512	DLGAP3	1.11771	0.0157284		1.15283	0.0463526
58516	FAM60A	1.43975	0.00026775		1.36512	6.57427e-05
58524	DMRT3	1.13042	0.0162623		1.27373	0.000183732
58525	WIZ	1.18456	0.0115227		1.40776	1.76442e-05
58530	LY6G6D	1.34491	0.00090061		1.38194	0.000111011
58531	PRM3	1.10629	0.0255082		1.23222	0.00442287
58986	TMEM8A	1.23669	0.00317432		1.19107	0.00642427
59269	HIVEP3	1.37662	0.00229576		1.24391	0.000679954
59339	PLEKHA2	1.18003	0.00129556		1.45633	1.51627e-05
59341	TRPV4	0.76759	0.000397995		0.75402	0.00616208
60314	C12orf10	1.19191	0.00710206		1.17461	0.0292153
60481	ELOVL5	0.738235	0.00677453		0.81706	0.0039276
60484	HAPLN2	1.25092	0.0241981		1.29762	0.00769686
60491	NIF3L1	1.30513	0.0120784		1.3061	0.00559127
60529	ALX4	1.20177	0.0364197		1.37757	0.00229916
60558	GUF1	0.83552	0.0219633		0.620734	0.000876281
60559	SPCS3	1.47753	0.00422042		1.49471	0.00109866
60626	RIC8A	1.48321	0.0018532		1.58407	0.00169199
60672	MIIP	1.38039	0.0101643		1.1215	0.0425526
60676	PAPPA2	0.806652	0.00302848		0.76436	8.30052e-05
60678	EEFSEC	1.10215	0.0107312		1.20019	0.0391635
60680	CELF5	1.15416	0.0169853		1.32624	0.00460823
60681	FKBP10	1.14663	0.00263837		1.26533	0.0106044
60686	C14orf93	1.28871	0.0163349		1.23905	0.0115199
63027	SLC22A23	1.22357	0.033975		1.17697	0.0314582
63035	BCORL1	1.21857	0.047847		1.30019	0.0123352
63036	CELA2A	0.801593	7.67545e-05		0.806907	0.00332692
63827	BCAN	1.38346	0.0188038		1.1672	0.00336905
63891	RNF123	0.604648	6.32222e-05		0.813007	0.00117843
63897	HEATR6	0.678337	4.43452e-06		0.865418	0.0038648
63905	MANBAL	0.530552	0.000872868		0.53334	3.58695e-05
63906	GPATCH3	0.826854	5.68833e-05		0.897986	0.0128597
63929	XPNPEP3	1.10343	0.0283225		1.16486	0.0197336
63948	DMRTB1	0.529449	0.00032414		0.599739	0.000164331
63977	PRDM15	0.832532	0.00077091		0.811601	0.00204072
63978	PRDM14	0.726458	0.000173595		0.896197	0.0134525
64005	MYO1G	0.729012	0.0176282		0.78722	0.00244127
64061	TSPYL2	0.706253	0.000908643		0.732437	0.0277082
64063	PRSS22	0.838388	0.00461094		0.733585	0.00168662
64092	SAMSN1	0.705328	0.0016688		0.763863	0.00202066
64096	GFRA4	1.18629	4.3714e-05		1.24729	0.000299895
64097	EPB41L4A	1.17259	0.00238242		1.23076	0.000261013
64098	PARVG	1.21635	0.000969425		1.15099	0.00374737
64100	ELSPBP1	1.1008	0.00211461		1.18764	0.00652683
64106	NPFFR1	0.727886	0.000150286		0.881377	0.00827932
64109	CRLF2	1.10074	0.0317778		1.189	0.00302163
64115	C10orf54	1.16635	0.000143218		1.45702	2.1943e-05
64118	DUS1L	1.15097	0.00242895		1.42849	1.19925e-05
64132	XYLT2	1.2944	0.000230232		1.12495	0.0141135
64135	IFIH1	1.15672	0.00894387		1.32688	0.000138607
64146	PDF	1.19732	0.0220006		1.3861	0.000128463
64207	IRF2BPL	1.10517	0.00952707		1.29979	4.48191e-05
64225	ATL2	1.11849	0.0306897		1.31293	9.85348e-05
64241	ABCG8	0.666666	0.000252414		0.842287	0.000500299
64283	ARHGEF28	0.850636	0.0267811		0.883376	0.00377831
64318	NOC3L	1.13767	0.00384389		1.39984	2.70471e-05
64328	XPO4	1.12831	0.00103936		1.3755	0.0141439
64344	HIF3A	1.24482	0.0264563		1.20804	0.0206705
64386	MMP25	0.898683	0.0161278		0.797394	0.016658
64398	MPP5	1.36682	0.00756144		1.11742	0.00373853
64412	GZF1	1.11833	0.00579936		1.23494	0.0260081
64418	TMEM168	1.27944	0.00313067		1.36325	0.00629196
64426	SUDS3	0.693395	0.0018483		0.859095	0.0338952
64428	NARFL	1.14439	0.00545034		1.21981	0.00171776
64430	PCNXL4	1.15005	0.00355434		1.34962	0.0028698
64434	NOM1	1.22094	0.00154199		1.36127	0.000437329
64446	DNAI2	1.18468	0.0021284		1.18056	2.34222e-05
64579	NDST4	1.11807	0.0156834		1.2079	0.00192967
64598	MOSPD3	1.18169	0.000360746		1.35919	0.000973787
64600	PLA2G2F	1.18227	0.00985307		1.25105	0.0148494
64601	VPS16	0.872533	0.0270382		0.891148	0.00107353
64645	HIAT1	1.12826	0.00129896		1.25065	0.0064758
64708	COPS7B	1.31524	7.77636e-05		1.57624	0.0047671
64714	PDIA2	1.25368	0.00037905		1.31092	0.00804101
64744	SMAP2	1.34757	0.0182785		1.5187	0.00406495
64755	C16orf58	1.36938	0.0110836		1.45218	0.000773146
64762	GAREM	1.30921	0.0111655		1.20094	0.000471838
64771	C6orf106	1.15136	0.0322401		1.22922	0.000385862
64777	RMND5B	0.67719	0.000463903		0.79238	0.0135878
64778	FNDC3B	1.3559	0.00145056		1.44677	0.000605936
64779	MTHFSD	1.24065	0.00505619		1.17608	0.0274828
64781	CERK	1.55475	0.0002285		1.32456	0.00902722
64783	RBM15	1.46792	0.000438048		1.25194	0.00751379
64834	ELOVL1	1.18419	0.000115091		1.23657	0.0127785
64839	FBXL17	0.702073	0.00403253		0.892324	0.0333136
64856	VWA1	1.19143	0.00211071		1.24338	0.00892792
64860	ARMCX5	0.801381	0.0109525		0.507407	0.00446045
64866	CDCP1	0.689526	0.000265843		0.87332	0.0125238
65009	NDRG4	1.14282	0.00483397		1.38019	0.000951138
65061	CDK15	0.395776	2.69558e-06		0.739132	0.0292929
65121	PRAMEF1	0.867509	0.0122179		0.680073	0.000167287
65243	ZFP69B	0.795093	0.01517		0.884467	0.00247586
65258	MPPE1	1.12459	0.00285656		1.2468	0.0293842
66002	CYP4F12	1.21578	0.0289467		1.61784	0.000154442
66004	LYNX1	1.28611	0.000303084		1.15378	0.0031943
78988	MRPL57	0.747042	0.00368195		0.771784	0.000535028
78990	OTUB2	0.786381	0.000274699		0.882393	0.0173466
79000	AUNIP	0.534186	8.53434e-05		0.69929	0.00103852
79002	C19orf43	0.857375	0.00755619		0.788904	3.90515e-05
79007	DBNDD1	0.882395	0.0122125		0.832409	0.00120981
79036	KXD1	0.879724	0.0159008		0.761728	0.000833135
79038	ZFYVE21	1.11878	0.0329929		1.47565	0.00962362
79065	ATG9A	1.12273	0.00998805		1.15595	0.0385765
79086	SMIM7	0.668196	1.30404e-05		0.683224	0.000304053
79092	CARD14	1.4244	0.00223572		1.24986	8.56836e-05
79095	C9orf16	0.843486	0.000737705		0.714494	0.000766197
79184	BRCC3	1.55279	0.00738697		1.45405	0.000222111
79295	OR5H6	0.763871	0.00030545		0.87439	0.00855366
79317	OR4K5	0.783447	0.000964452		0.868173	0.00419349
79334	OR11H2	1.16005	0.00115286		1.13513	0.001039
79366	HMGN5	0.87301	0.0249002		0.857273	0.0107878
79413	ZBED2	0.856653	0.0147299		0.821222	0.00238272
79444	BIRC7	0.714633	0.0115295		0.732457	0.000245417
79595	SAP130	0.755649	1.67016e-05		0.741638	0.000865738
79607	FAM118B	0.779135	0.00018226		0.815586	1.71797e-05
79616	CCNJL	0.757738	0.000951175		0.816541	0.00511623
79618	HMBOX1	0.608686	0.00986942		0.464016	0.00963816
79627	OGFRL1	0.715184	0.000500725		0.69532	0.00285101
79632	FAM184A	0.849309	0.0015743		0.796648	0.0052572
79644	SRD5A3	0.76185	0.000463366		0.83297	0.00708851
79648	MCPH1	0.827206	0.000581729		0.866714	0.0170171
79654	HECTD3	0.657426	0.00408408		0.628777	0.0150402
79659	DYNC2H1	0.696706	0.00331321		0.647594	0.0211959
79668	PARP8	0.820831	0.00256061		0.850505	0.0081138
79695	GALNT12	0.805718	0.0145801		0.772303	0.00682523
79718	TBL1XR1	0.786838	0.00226187		0.752137	0.0341573
79726	WDR59	0.837038	0.0022336		0.820033	0.0104002
79727	LIN28A	0.729917	0.00401295		0.761371	0.0375102
79728	PALB2	0.76199	9.70357e-05		0.705962	0.00460153
79735	TBC1D17	1.15716	0.00788283		1.11984	0.00975036
79744	ZNF419	0.778403	0.000522811		0.730321	0.000184125
79772	MCTP1	0.623386	0.0033781		0.545168	0.00719911
79777	ACBD4	0.48841	0.000463343		0.460811	1.33924e-05
79785	RERGL	0.521937	0.00164734		0.58369	7.877e-05
79822	ARHGAP28	0.834321	0.00619712		0.790969	0.0023337
79827	CLMP	0.748371	0.0033204		0.699042	0.0253216
79828	METTL8	0.614037	0.000620539		0.533398	0.00989893
79838	TMC5	0.724044	0.00538398		0.816664	0.00208486
79841	AGBL2	0.740553	0.00246461		0.794276	0.000197274
79887	PLBD1	0.830638	0.00141463		0.71968	0.00154183
79902	NUP85	0.811514	0.0314626		0.699311	0.00602813
79905	TMC7	1.11799	0.0353513		1.1276	0.00688173
79927	FAM110D	0.854438	0.0242475		0.831807	0.000584397
79937	CNTNAP3	0.769894	0.0163054		0.768241	0.00423962
79956	ERMP1	1.17938	0.0189804		1.36414	0.00126584
79957	PAQR6	0.74918	0.00301589		0.738383	0.00584113
79959	CEP76	0.64101	0.000353216		0.847602	0.0241172
79979	TRMT2B	1.27499	0.000135485		1.16225	0.0346765
80003	PCNXL2	0.748152	0.00864818		0.697837	0.00704999
80007	C10orf88	0.714377	0.00175497		0.760394	0.0111492
80045	GPR157	0.825264	0.010894		0.859032	0.000972008
80070	ADAMTS20	0.807075	0.00664383		0.733969	0.000294863
80144	FRAS1	0.70891	0.000667707		0.712071	0.0002591
80149	ZC3H12A	0.672002	0.00280654		0.873994	0.00923651
80150	ASRGL1	0.636777	9.67163e-05		0.778761	0.000740567
80173	IFT74	1.37095	0.000163095		1.17439	0.029953
80177	MYCT1	1.13148	0.00675417		1.11011	0.0451562
80184	CEP290	0.740592	0.00182592		0.866349	0.0193407
80223	RAB11FIP1	0.885954	0.0114879		0.670947	0.0012065
80224	NUBPL	0.798491	0.00212939		0.823178	0.0266859
80227	PAAF1	1.31665	0.000391708		1.14842	0.0119233
80232	WDR26	0.741641	0.00193352		0.842629	0.0230807
80271	ITPKC	1.21506	0.0184631		1.1269	0.00220682
80311	KLHL15	1.37357	0.00349006		1.23612	0.0142853
80314	EPC1	1.30253	0.00624517		1.2219	0.00238299
80326	WNT10A	0.875955	0.0308008		0.858762	0.0245681
80328	ULBP2	1.64132	0.000918787		1.32147	0.0296591
80332	ADAM33	0.653641	2.39482e-06		0.766379	1.87854e-05
80345	ZSCAN16	1.31306	0.00185373		1.31482	0.0426752
80709	AKNA	1.20137	0.0215896		1.19211	0.00112033
80712	ESX1	1.47684	0.000816584		1.16425	0.0329963
80741	LY6G5C	0.773421	0.000159095		0.82418	0.0264925
80763	SPX	0.837623	0.0162569		0.866217	0.0364921
80772	GLTPD1	0.733516	0.00121297		0.768596	0.0143545
80817	CEP44	0.755259	0.00140239		0.801287	0.0195041
80818	ZNF436	0.596051	0.000610034		0.818026	0.0248332
80851	SH3BP5L	0.818297	0.00140129		0.818371	0.0140302
81061	OR11H1	1.10394	0.0384552		1.1798	0.00935847
81300	OR4P4	0.759299	0.00119819		0.875841	0.00418043
81448	OR6K2	0.805568	0.00307572		0.898764	0.0487094
81492	RSPH6A	0.766491	0.000217278		0.808688	6.15508e-05
81537	SGPP1	0.769946	0.00347426		0.86284	0.00022494
81555	YIPF5	0.863227	0.00743976		0.790829	0.000501889
81602	CDADC1	0.794698	0.000944826		0.775537	0.0134863
81616	ACSBG2	0.508299	1.32072e-05		0.855591	5.29726e-05
81619	TSPAN14	0.818186	0.00732259		0.873729	0.000299196
81873	ARPC5L	0.589631	3.92527e-05		0.859023	0.00343612
81892	SLIRP	0.676954	0.000918246		0.889168	0.00209384
83464	APH1B	0.758677	4.57793e-05		0.886418	0.00784838
83539	CHST9	0.522199	0.00102358		0.619982	0.0104373
83541	FAM110A	1.11196	0.0431142		1.14056	0.0037894
83642	SELO	1.21248	0.00504586		1.46505	0.00214993
83648	FAM167A	0.475646	0.000399459		0.627489	2.46558e-05
83650	SLC35G5	1.18002	0.00191015		1.17313	0.000279767
83660	TLN2	1.23412	0.00251509		1.22471	0.0132479
83699	SH3BGRL2	0.798755	0.00174047		0.803256	0.00676238
[truncated: 960 more rows]
