# Supplementary material for: Ifenprodil and Flavopiridol Identified by Genomewide RNA Interference Screening as Effective Drugs To Ameliorate Murine Acute Lung Injury after Influenza A H5N1 Virus Infection
Source: mSystems. 2019 Dec 10;4(6):e00431-19. doi: 10.1128/mSystems.00431-19 (PMC6906739; doi:10.1128/mSystems.00431-19)
Supplement: TABLE S2 [file mSystems.00431-19-st002.xlsx]

## Sheet: Sheet1
Table S2. Drug information
Drug No.	Cat. No.	Drug name	Drugbank ID
1	S1007	Roxadustat (FG-4592)	DB04847
2	S1014	Bosutinib (SKI-606)	DB06616
3	S1330	Felbamate	DB00949
4	S1342	Genistein	DB01645
5	S1364	Patupilone (EPO906, Epothilone B)	DB03010
6	S1396	Resveratrol	DB02709
7	S1407	Bimatoprost	DB00905
8	S1524	AT7519	DB05037
9	S1623	Acetylcysteine	DB06151
10	S1625	Ethinyl estradiol	DB00977
11	S1641	Chlorothiazide	DB00880
12	S1696	Hydrocortisone	DB00741
13	S1708	Hydrochlorothiazide	DB00999
14	S1709	Estradiol	DB00783
15	S1716	Glyburide (Glibenclamide)	DB01016
16	S1732	Mitotane	DB00648
17	S1737	Prednisolone	DB00860
18	S1744	Nicotinic Acid	DB00627
19	S1764	Rifampin	DB01045
20	S1790	Rifaximin	DB01220
21	S1794	Fenofibrate	DB01039
22	S1811	Amiloride HCl	DB00594
23	S1865	Diltiazem HCl	DB00343
24	S1920	Haloperidol	DB00502
25	S1933	Triamcinolone	DB00620
26	S2024	Ketotifen fumarate	DB00920
27	S2043	Memantine HCl	DB01043
28	S2195	Lexibulin (CYT997)	DB05147
29	S2253	3-Indolebutyric acid (IBA)	DB02740
30	S2446	Levosimendan	DB00922
31	S2454	Bupivacaine HCl	DB00297
32	S2470	Fluocinolone acetonide	DB00591
33	S2491	Nitrendipine	DB01054
34	S2529	Dopamine HCl	DB00988
35	S2555	Clarithromycin	DB01211
36	S2604	Dehydroepiandrosterone (DHEA)	DB01708
37	S2608	Fluocinonide	DB01047
38	S2807	Dabrafenib (GSK2118436)	DB08912
39	S3066	Naloxone HCl	DB01183
40	S3078	Beclomethasone dipropionate	DB00394
41	S3114	Vitamin C	DB14482
42	S4091	Ifenprodil tartrate	DB08954
43	S4177	Uracil	DB03419
44	S4217	Liothyronine sodium	DB00279
45	S4268	Flufenamic acid	DB02266
46	S4597	Lercanidipine (hydrochloride)	DB00528
47	S7378	AEBSF HCl	DB07347
48	S7409	Anisomycin	DB07374
49	S7417	Puromycin 2HCl	DB08437
50	S7636	SU9516	DB03428
51	S8034	Apremilast (CC-10004)	DB05676
52	S8302	SR-12813	DB04466
53	S2518	NAD+	DB14128
54	S3174	L-Arginine HCl (L-Arg)	DB00125
55	S4298	Amifostine	DB01143
56	S2540	Riboflavin	DB00140
57	S2118	Ibutilide fumarate	DB00308
58	S4228	Fluorometholone acetate	DB00324
59	S1992	Fluticasone propionate	DB00588
60	S4088	Flumethasone	DB00663
61	S4646	Ciclesonide	DB01410
62	S4161	Benzoic Acid	DB03793
63	S1640	Albendazole	DB00518
64	S4610	Mebendazole	DB00643
65	S1851	Oxibendazole	DB04910
66	S3017	Aspirin	DB00945
67	S1230	Flavopiridol (Alvocidib)	DB03496
68	S1021	Dasatinib	DB01254
69	S3984	Nordihydroguaiaretic acid (NDGA)	DB00179
70	S4686	Vitamin E	DB00163
71	S7786	Erlotinib	DB00530
72	S1150	Paclitaxel	DB01229
73	S1148	Docetaxel	DB01248
74	S7303	Rilpivirine	DB08864
75	S1445	Zonisamide	DB00909
76	S3178	Brinzolamide	DB01194
77	S1327	Ellagic acid	DB08846
78	S2388	L-carnitine	DB00583
79	S1680	Disulfiram	DB00822
80	S4721	L-Glutamic acid monosodium salt	DB00142
81	S4606	Glutathione	DB00143
82	S1504	Dyphylline	DB00651
83	S1895	Dipyridamole	DB00975
84	S2131	Roflumilast	DB01656
85	S1199	Cladribine	DB00242
86	S3953	L-Lysine hydrochloride	DB00123
87	S4653	L-Ornithine	DB00129
88	S3201	Trifluoperazine 2HCl	DB00831
89	S1885	Felodipine	DB01023
90	S1238	Tamoxifen	DB00675
91	S1508	Alprostadil	DB00770
92	S8041	Cobimetinib (GDC-0973, RG7420)	DB05239
93	S2673	Trametinib (GSK1120212)	DB08911
94	S1902	Vitamin B12	DB00115
95	S1949	Menadione	DB00170
96	S1610	Metolazone	DB00524
97	S4630	Diazoxide	DB01119
98	S1859	Diethylstilbestrol	DB00255
99	S3747	Levothyroxine sodium	DB00451
100	S1903	Diclofenac sodium	DB00586
101	S4609	Diflunisal	DB00861
102	S1637	Docosanol	DB00632
103	S7397	Sorafenib	DB00398
104	S1267	Vemurafenib (PLX4032, RG7204)	DB05238
