# Supplementary material for: Ifenprodil and Flavopiridol Identified by Genomewide RNA Interference Screening as Effective Drugs To Ameliorate Murine Acute Lung Injury after Influenza A H5N1 Virus Infection
Source: mSystems. 2019 Dec 10;4(6):e00431-19. doi: 10.1128/mSystems.00431-19 (PMC6906739; doi:10.1128/mSystems.00431-19)
Supplement: TABLE S3 [file mSystems.00431-19-st003.xlsx]

## Sheet: Sheet1
Table S3. In vitro and in vivo drug information
A	Drug No.	Cat. No.	Drug name	Drugbank ID	In vitro (µM)
	3	S1330	Felbamate	DB00949	10
	8	S1524	AT7519	DB05037	10
	11	S1641	Chlorothiazide	DB00880	1
	12	S1696	Hydrocortisone	DB00741	1
	13	S1708	Hydrochlorothiazide	DB00999	1
	14	S1709	Estradiol	DB00783	100
	15	S1716	Glyburide (Glibenclamide)	DB01016	10
	17	S1737	Prednisolone	DB00860	1
	20	S1790	Rifaximin	DB01220	10
	22	S1811	Amiloride HCl	DB00594	10
	25	S1933	Triamcinolone	DB00620	10
	27	S2043	Memantine HCl	DB01043	10
	31	S2454	Bupivacaine HCl	DB00297	1
	32	S2470	Fluocinolone acetonide	DB00591	10
	36	S2604	Dehydroepiandrosterone (DHEA)	DB01708	1
	37	S2608	Fluocinonide	DB01047	1
	39	S3066	Naloxone HCl	DB01183	10
	40	S3078	Beclomethasone dipropionate	DB00394	10
	42	S4091	Ifenprodil Tartrate	DB08954	100
	47	S7378	AEBSF HCl	DB07347	10
	58	S4228	Fluorometholone acetate	DB00324	1
	60	S4088	Flumethasone	DB00663	10
	66	S3017	Aspirin	DB00945	10
	67	S1230	Flavopiridol (Alvocidib)	DB03496	10
	87	S4653	L-Ornithine	DB00129	10
	97	S4630	Diazoxide	DB01119	10
	101	S4609	Diflunisal	DB00861	1
	104	S1267	Vemurafenib (PLX4032, RG7204)	DB05238	10
B	Drug No.	Cat. No.	Drug name	Drugbank ID	In vivo (mg/kg)	Administration methods
	8	S1524	AT7519	DB05037	10	i.p.
	15	S1716	Glyburide (Glibenclamide)	DB01016	2	i.p.
	20	S1790	Rifaximin	DB01220	45	i.g.
	31	S2454	Bupivacaine HCl	DB00297	6	i.p.
	42	S4091	Ifenprodil tartrate	DB08954	20	i.p.
	47	S7378	AEBSF HCl	DB07347	1.5	i.p.
	67	S1230	Flavopiridol (Alvocidib)	DB03496	10	i.p.
	97	S4630	Diazoxide	DB01119	60	i.p.
	101	S4609	Diflunisal	DB00861	100	i.g.
	104	S1267	Vemurafenib (PLX4032, RG7204)	DB05238	50	i.g.
						i.p.: intraperitoneal injection
						i.g.: gavage
