# Supplementary material for: Ifenprodil and Flavopiridol Identified by Genomewide RNA Interference Screening as Effective Drugs To Ameliorate Murine Acute Lung Injury after Influenza A H5N1 Virus Infection
Source: mSystems. 2019 Dec 10;4(6):e00431-19. doi: 10.1128/mSystems.00431-19 (PMC6906739; doi:10.1128/mSystems.00431-19)
Supplement: TABLE S4 [file mSystems.00431-19-st004.xlsx]

## Sheet: Sheet1
Table S4. Traditional/lung disease-related objects in the Top 10 pathways for Ifenprodil (No. 42) and flavopridol (No. 67) administration
A. Ifenprodil (No. 42)
Pathway rank	Pathway name	p-value	FDR	Pathway included objects	Traditional diseas- related					Lung disease-related
					Nervous system neoplasms	Neurodegenerative diseases	Neurologic manifestations	Neuromuscular diseases		Lung neoplasms	Lung diseases, interstitial	Lung diseases, obstructive	Pulmonary fibrosis
					(T-1)	(T-2)	(T-3)	(T-4)
1	Vascular endothelial cell damage in SLE	1.21171e-05	0.00456209	ADAM-TS13
				AML1 (RUNX1)
				C3a								Y
				C5a								Y
				C5aR						Y		Y
				CCL2		Y				Y	Y	Y	Y
				CCL5		Y				Y	Y	Y	Y
				CSF1						Y		Y
				Caspase-1		Y	Y			Y		Y	Y
				Caspase-3						Y	Y	Y	Y
				Caspase-7						Y
				E-selectin						Y	Y	Y	Y
				ERK1/2						Y
				Endothelin-1						Y	Y	Y	Y
				FN14 (TNFRSF12A)						Y
				Fibronectin	Y					Y		Y
				GM-CSF						Y	Y	Y	Y
				HGF
				HMGB1						Y		Y	Y
				Heparan sulfate extracellular region
				ICAM1	Y	Y	Y	Y		Y	Y		Y
				IFN-alpha
				IL-1 alpha		Y				Y	Y	Y	Y
				IL-1 beta		Y	Y	Y		Y	Y	Y	Y
				IL-10		Y	Y			Y	Y	Y
				IL-18		Y	Y			Y	Y	Y	Y
				IL-1RI						Y		Y
				IL-6	Y	Y	Y	Y		Y	Y	Y	Y
				IL-8		Y	Y			Y	Y	Y	Y
				IL1R2						Y		Y
				IL1RN		Y				Y	Y	Y	Y
				IgA
				IgG
				IgM								Y
				JNK (MAPK8-10)
				MSR1						Y
				Membrane attack complex
				NF-kB
				NF-kB p50/p65
				NO intracellular
				P-selectin						Y		Y	Y
				PAI1						Y	Y	Y	Y
				PD-1						Y
				PD-L1						Y
				PD-L2						Y
				RAGE						Y		Y
				RelA (p65 NF-kB subunit)						Y		Y	Y
				TGF-beta 1		Y	Y	Y		Y	Y	Y	Y
				TNF-alpha	Y	Y	Y	Y		Y	Y	Y	Y
				TRAF2						Y
				TWEAK (TNFSF12)
				Tissue factor						Y	Y	Y	Y
				VCAM1						Y	Y	Y
				VEGF-A		Y	Y			Y	Y	Y	Y
				VEGF-B
				Alpha-4/beta-1 integrin
				Alpha-5/beta-1 integrin
				Alpha-L/beta-2 integrin
				Alpha-M/beta-2 integrin								Y
				iNOS						Y	Y	Y	Y
				p38 MAPK
				von Willebrand factor						Y	Y	Y	Y
2	Neutrophil-derived granule proteins and cytokines in asthma	2.96391e-05	0.00541486	Alpha-defensin
				C5a								Y
				CCL17						Y		Y	Y
				CHI3L1			Y			Y	Y	Y
				CysLT1 receptor						Y		Y
				DAP12
				ERK1/2						Y
				FGR
				Fc epsilon RI gamma						Y
				Fibrinogen (fibrin)								Y
				GM-CSF						Y	Y	Y	Y
				Hck						Y		Y
				IL-13						Y	Y	Y	Y
				IL-17						Y	Y	Y	Y
				IL-4			Y			Y	Y	Y	Y
				IL-8		Y	Y			Y	Y	Y	Y
				IL-9						Y		Y	Y
				IL-9 receptor						Y		Y	Y
				IL8RA						Y	Y	Y	Y
				IL8RB						Y	Y	Y	Y
				IL9R
				IP10			Y			Y	Y	Y	Y
				LTBR1						Y		Y
				Lactoferrin			Y			Y		Y	Y
				Leukocyte elastase						Y		Y	Y
				Leukotriene B4 extracellular region						Y	Y	Y	Y
				Leukotriene C4 extracellular region						Y	Y	Y	Y
				Leukotriene D4 extracellular region						Y		Y	Y
				MEK1/2
				MMP-8	Y					Y	Y	Y	Y
				MMP-9	Y	Y	Y	Y		Y	Y	Y	Y
				Oncostatin M						Y
				PAR2			Y			Y		Y
				PERM		Y	Y			Y	Y	Y	Y
				PI3K cat class IB (p110-gamma)						Y
				PKC
				PRG2						Y		Y	Y
				PTAFR						Y
				Platelet activating factor extracellular region								Y
				RNS2
				Rac2	Y		Y			Y
				Substance P extracellular region						Y		Y
				Syk						Y
				TGF-beta 1		Y	Y	Y		Y	Y	Y	Y
				TGF-beta 2		Y				Y		Y	Y
				TNF-alpha	Y	Y	Y	Y		Y	Y	Y	Y
				TSLP						Y		Y
				Tryptase						Y		Y
				Alpha-M/beta-2 integrin								Y
3	NETosis in SLE	3.59553e-05	0.00541486	Alpha-defensin
				C1q
				CAMP						Y		Y	Y
				DNA
				DNase I						Y
				ERK1/2						Y
				Fc gamma RII alpha	Y		Y			Y		Y	Y
				HMGB1		Y	Y			Y		Y	Y
				HP1 beta
				Histone H1
				Histone H1.2						Y
				Histone H2
				Histone H2A
				Histone H3
				Histone H4						Y		Y
				IFN-alpha
				IFN-alpha/beta receptor
				IL-1 beta		Y	Y	Y		Y	Y	Y	Y
				IL-18		Y	Y			Y	Y	Y	Y
				IgG
				Leukocyte elastase						Y		Y	Y
				NADPH oxidase
				PAD4	Y					Y
				PERM		Y	Y			Y	Y	Y	Y
				PKC
				Pin1		Y	Y			Y
				TLR7						Y		Y
				Vertebrate ssRNA extracellular region
				p38 MAPK
				p47-phox							Y
				p67-phox						Y	Y
4	PR action in breast cancer: stimulation of cell growth and proliferation	7.58963e-05	0.00952498	Bcl-XL						Y		Y
				CDK2
				Cyclin A
				Cyclin D1						Y		Y
				Cyclin E						Y
				EGFR	Y		Y			Y	Y	Y	Y
				ERK1/2						Y
				ESR1 (membrane)		Y	Y	Y		Y		Y
				ESR1 (nuclear)		Y	Y	Y		Y		Y
				ErbB2						Y		Y
				ErbB3						Y		Y
				Estradiol cytoplasm						Y		Y
				GRB2
				H-Ras						Y		Y
				HB-EGF						Y		Y
				HSD11B2						Y		Y
				JAK1						Y		Y
				JAK2
				MEK1/2
				MMP-2		Y	Y	Y		Y	Y	Y	Y
				MMP-9	Y	Y	Y	Y		Y	Y	Y	Y
				NCOA1 (SRC1)						Y
				Neuregulin 1
				PR (membrane)			Y			Y
				PR (nuclear)			Y			Y
				Progesterone intracellular						Y
				SOS
				SP1		Y						Y
				STAT3			Y			Y		Y
				STAT5A								Y
				Shc						Y
				WNT1		Y				Y
				c-Fos						Y		Y	Y
				c-Myc						Y
				c-Raf-1						Y
				c-Src						Y			Y
5	Endothelin-1- and TNF-alpha-induced inflammatory response in asthmatic airway fibroblasts	9.4405e-05	0.0101553	ADAM33								Y
				COX-2 (PTGS2)	Y	Y	Y	Y		Y	Y	Y	Y
				EDNRA								Y	Y
				Endothelin-1			Y			Y	Y	Y	Y
				ICAM1	Y	Y	Y	Y		Y	Y		Y
				IFN-gamma		Y	Y	Y			Y	Y	Y
				IL-1 beta		Y	Y	Y		Y	Y	Y	Y
				IL-11						Y	Y	Y	Y
				IL-1RI						Y		Y
				IL-33						Y		Y
				IL-6	Y	Y	Y	Y		Y	Y	Y	Y
				MGF		Y				Y		Y
				NF-kB
				NF-kB p50/p65
				NGF		Y	Y			Y		Y
				RelA (p65 NF-kB subunit)				Y		Y		Y	Y
				TGF-beta 1		Y	Y	Y		Y	Y	Y	Y
				TGF-beta 2		Y				Y		Y	Y
				TNF-R1	Y	Y	Y			Y	Y	Y	Y
				TNF-alpha	Y	Y	Y	Y		Y	Y	Y	Y
6	Renal tubulointerstitial injury in lupus nephritis	0.000148781	0.0123727	APRIL (TNFSF13)						Y
				BAFF (TNFSF13B)				Y		Y
				BAFF-R						Y
				BCMA (TNFRSF17)						Y
				CCL19				Y		Y	Y		Y
				CCL2		Y	Y	Y		Y	Y	Y	Y
				CCL21				Y		Y	Y		Y
				CCL5	Y	Y				Y	Y	Y	Y
				CCR2						Y	Y	Y	Y
				CCR5		Y		Y		Y	Y	Y	Y
				CCR7				Y		Y	Y		Y
				CD4						Y		Y	Y
				CD40 (TNFRSF5)		Y				Y		Y
				CD40L (TNFSF5)		Y				Y		Y
				CD44	Y					Y		Y
				CMKLR1
				CSF1		Y				Y		Y
				CXCL13				Y		Y		Y
				CXCR5						Y
				Collagen I						Y	Y	Y	Y
				Collagen III						Y	Y	Y
				FN14 (TNFRSF12A)						Y
				Fibronectin	Y					Y		Y
				GM-CSF						Y	Y	Y	Y
				HAS2
				Hyaluronic acid extracellular region				Y				Y
				Hyaluronic acid intracellular				Y				Y
				I-kB
				ICAM1	Y	Y	Y	Y		Y	Y		Y
				IFN-alpha
				IFN-alpha/beta receptor
				IFN-gamma	Y	Y		Y			Y	Y	Y
				IFN-gamma receptor
				IKK (cat)
				IKK-alpha						Y		Y
				IL-1 beta	Y	Y	Y	Y		Y	Y	Y	Y
				IL-6	Y	Y	Y	Y		Y	Y	Y	Y
				IL-8		Y		Y		Y	Y	Y	Y
				IgG
				M-CSF receptor						Y		Y
				MHC class II
				NF-kB p50/p65
				NF-kB p52/RelB
				PAI1		Y				Y	Y	Y	Y
				PLAU (UPA)	Y	Y				Y	Y	Y	Y
				RIPK1
				RelA (p65 NF-kB subunit)				Y		Y		Y	Y
				SOCS1			Y			Y		Y
				TACI (TNFRSF13B)						Y
				TCR alpha/beta
				TGF-beta 1	Y	Y	Y	Y		Y	Y	Y	Y
				TIG2
				TNF-R1	Y	Y	Y	Y		Y	Y	Y	Y
				TNF-R2	Y	Y	Y	Y		Y		Y	Y
				TNF-alpha	Y	Y	Y	Y		Y	Y	Y	Y
				TRADD						Y
				TRAF2						Y
				TWEAK (TNFSF12)			Y
				VCAM1						Y	Y	Y
				Vimentin	Y					Y		Y
				Alpha-4/beta-1 integrin
				Alpha-L/beta-2 integrin
				miR-150-5p	Y					Y		Y
7	IL-1 signaling in melanoma	0.000161324	0.0123727	AP-1
				CCL2		Y		Y		Y	Y	Y	Y
				COX-2 (PTGS2)	Y	Y		Y		Y	Y	Y	Y
				GRO-1		Y		Y		Y	Y	Y	Y
				GRO-2						Y
				GRO-3
				H(,2)O(,2) extracellular region							Y	Y	Y
				H(,2)O(,2) intracellular							Y	Y	Y
				I-kB
				ICAM1	Y	Y	Y	Y		Y	Y		Y
				IKK (cat)
				IL-1 alpha		Y	Y	Y		Y	Y	Y	Y
				IL-1 beta		Y	Y	Y		Y	Y	Y	Y
				IL-18		Y	Y			Y	Y	Y	Y
				IL-1RI						Y		Y
				IL-6	Y	Y	Y	Y		Y	Y	Y	Y
				IL-8		Y	Y	Y		Y	Y	Y	Y
				JNK (MAPK8-10)
				MITF	Y		Y			Y
				MLANA						Y
				MMP-1	Y					Y	Y	Y	Y
				MMP-9	Y	Y	Y	Y		Y	Y	Y	Y
				MyD88	Y					Y
				NF-kB
				O(,2)('-) mitochondrion
				PD-L1				Y		Y
				PD-L2						Y
				PM17						Y
				SOD2	Y	Y	Y	Y		Y		Y
				TYRO			Y			Y
				VCAM1						Y	Y	Y
				VEGF-A	Y	Y	Y	Y		Y	Y	Y	Y
				Alpha-4/beta-1 integrin
				Alpha-L/beta-2 integrin
				Alpha-M/beta-2 integrin								Y
				c-Jun		Y				Y
				c-Jun/c-Fos
				iNOS		Y	Y	Y		Y	Y	Y	Y
				p21			Y	Y		Y	Y	Y	Y
				p53	Y	Y	Y	Y		Y	Y	Y	Y
8	Immune response_IL-11 signaling pathway via the MEK/ERK and PI3K/AKT cascades	0.000176143	0.0123727	ADAM10		Y				Y
				AKT (PKB)
				ALPL	Y					Y		Y
				ATF-1
				Bone sialoprotein						Y
				CREB1		Y						Y
				Caspase-3	Y	Y	Y	Y		Y	Y	Y	Y
				Caspase-9		Y				Y
				Cyclin D1	Y	Y		Y		Y		Y
				Cyclin E						Y
				ERK1/2						Y
				Fyn		Y						Y
				GRB2
				GSK3 beta		Y						Y
				H-Ras	Y		Y	Y		Y		Y
				I-kB
				ICAM1	Y	Y	Y	Y		Y	Y	Y	Y
				IFN-gamma		Y		Y			Y	Y	Y
				IKK (cat)
				IKK-alpha						Y		Y
				IKK-gamma
				IL-1 beta		Y	Y	Y		Y	Y	Y	Y
				IL-10		Y	Y	Y		Y	Y	Y
				IL-11						Y	Y	Y	Y
				IL-11 receptor						Y
				IL-12 beta		Y		Y		Y	Y	Y	Y
				IL-2						Y	Y	Y	Y
				IL-4			Y			Y	Y	Y	Y
				IL-6	Y	Y	Y	Y		Y	Y	Y	Y
				IL-8		Y	Y	Y		Y	Y	Y	Y
				IL11RA						Y
				JAK2
				Leukocyte elastase						Y		Y
				MEK1/2
				Myeloblastin						Y	Y
				NFKBIA						Y		Y
				NFKBIB						Y		Y
				Osteocalcin						Y
				PDK (PDPK1)
				PI3K cat class IA (p110-alpha)	Y					Y
				PI3K reg class IA (p85)
				PtdIns(3,4,5)P3 intracellular
				PtdIns(4,5)P2 intracellular
				RPS6	Y	Y		Y		Y
				RUNX2						Y
				Rb protein	Y	Y		Y		Y
				RelA (p65 NF-kB subunit)				Y		Y		Y
				SFK
				SHP-2			Y			Y
				SNAIL1						Y
				SOS
				SP7
				TNF-alpha	Y	Y	Y	Y		Y	Y	Y	Y
				YAP1 (YAp65)	Y					Y
				YES						Y
				c-Fos						Y		Y
				c-Jun		Y				Y
				c-Raf-1		Y				Y
				c-Src						Y
				gp130						Y	Y	Y	Y
				mTORC1
				p27KIP1	Y	Y		Y		Y
				p70 S6 kinases
				p90Rsk
				sIL11-RA
9	NF-kB-, AP-1- and MAPK-mediated proinflammatory cytokine production by eosinophils in asthma	0.000180743	0.0123727	AP-1
				C5a								Y
				CCL17						Y	Y	Y
				CCL2		Y		Y		Y	Y	Y	Y
				CCL22							Y	Y
				Cathepsin G	Y					Y
				Chymase						Y	Y	Y	Y
				ENA-78						Y	Y		Y
				ERK1/2						Y
				ERK2 (MAPK1)	Y	Y		Y		Y	Y	Y
				Eotaxin							Y	Y	Y
				GM-CSF						Y	Y	Y	Y
				GRO-1		Y		Y			Y	Y	Y
				IL-1 beta		Y	Y	Y		Y	Y	Y	Y
				IL-17						Y	Y	Y
				IL-17F				Y		Y	Y	Y
				IL-23
				IL-25 (IL-17E)								Y
				IL-33						Y		Y
				IL-4			Y	Y		Y	Y	Y	Y
				IL-5						Y	Y	Y	Y
				IL-6	Y	Y	Y	Y		Y	Y	Y	Y
				IL-8		Y	Y	Y		Y	Y	Y	Y
				IL17BR						Y		Y
				JNK (MAPK8-10)
				Leptin		Y	Y			Y	Y	Y
				Leukocyte elastase						Y	Y	Y
				MGF		Y		Y		Y		Y
				MIP-1-alpha		Y				Y	Y	Y	Y
				MIP-1-beta		Y				Y	Y	Y	Y
				Myeloblastin						Y	Y
				NF-kB
				NF-kB p50/p65
				PAR2			Y			Y		Y
				PRG2						Y	Y	Y
				ST2(L)						Y		Y
				STAT6						Y		Y
				TNF-alpha	Y	Y	Y	Y		Y	Y	Y	Y
				TSLP						Y		Y
				TSLPR
				Tryptase						Y		Y
				c-Jun		Y				Y
				p38 MAPK
10	Macrophage and dendritic cell phenotype shift in cancer	0.000239414	0.0147875	ARG1								Y
				Activin A
				Apo-2L (TNFSF10)		Y				Y		Y
				CD137 ligand (TNFSF9)
				CD40 (TNFRSF5)		Y		Y		Y		Y
				CD40L (TNFSF5)		Y				Y		Y
				CD80		Y				Y		Y
				CD86		Y				Y		Y
				COX-2 (PTGS2)	Y	Y		Y		Y	Y	Y	Y
				CSF1		Y				Y		Y
				Calcineurin B (regulatory)
				DLL1						Y
				DLL4			Y
				EPAS1
				ESR1 (nuclear)	Y	Y	Y	Y		Y		Y
				ESR2		Y		Y		Y
				Estradiol cytoplasm						Y		Y
				GM-CSF		Y				Y	Y	Y	Y
				GM-CSF receptor
				GSK3 beta		Y						Y
				Gas6
				HIF1A	Y					Y		Y
				HPRG						Y
				I-kB
				IDO1						Y		Y
				IFN-alpha
				IFN-alpha/beta receptor
				IFN-beta						Y
				IFN-gamma		Y		Y			Y	Y	Y
				IFN-gamma receptor
				IKK (cat)
				IKK-gamma
				IL-1 beta		Y	Y	Y		Y	Y	Y	Y
				IL-10		Y	Y	Y		Y	Y	Y
				IL-10 receptor
				IL-12						Y		Y
				IL-12 alpha		Y		Y		Y		Y
				IL-12 beta		Y		Y		Y	Y	Y	Y
				IL-12 receptor
				IL-13		Y				Y	Y	Y	Y
				IL-1RI		Y				Y		Y
				IL-4		Y	Y	Y		Y	Y	Y	Y
				IL-4R type I
				IL-4R type II
				IL-6	Y	Y	Y	Y		Y	Y	Y	Y
				IL-6 receptor
				ILT3
				ILT4
				IP10		Y	Y	Y		Y	Y	Y	Y
				IRE1
				IRF4		Y						Y
				IRF5		Y				Y			Y
				ITGAM		Y	Y			Y	Y	Y	Y
				JMJD3
				Jagged1		Y	Y			Y	Y		Y
				M-CSF receptor						Y		Y
				MER		Y
				MFGE8						Y
				MHC class I
				MHC class II
				MSR1		Y				Y
				NF-kB
				NF-kB p50/p50
				NF-kB p50/p65
				NOTCH1 receptor
				OSF-2						Y		Y
				PERC
				PGE2R2						Y		Y
				PGE2R4						Y		Y
				PI3K reg class IA
				PLGF			Y			Y
				Phosphatidylserine plasma membrane
				Prostaglandin E2 extracellular region						Y		Y	Y
				RBP-J kappa (CBF1)
				RIPK1
				RelA (p65 NF-kB subunit)				Y		Y		Y	Y
				SHIP						Y
				SHP-1		Y				Y
				SOCS1		Y	Y			Y		Y
				SOCS3						Y
				STAT1	Y	Y				Y		Y	Y
				STAT3		Y	Y			Y		Y
				STAT6		Y				Y		Y
				TGF-beta 1		Y	Y	Y		Y	Y	Y	Y
				TGF-beta receptor type I	Y					Y	Y	Y
				TLR2		Y				Y		Y	Y
				TLR4		Y		Y		Y		Y	Y
				TLR7		Y				Y		Y
				TLR9		Y				Y		Y	Y
				TNF-R1	Y	Y	Y	Y		Y	Y	Y	Y
				TNF-alpha	Y	Y		Y		Y	Y	Y	Y
				TRAF6						Y
				Thrombospondin 1				Y		Y
				WNT5A						Y
				XBP1						Y	Y		Y
				Alpha-M/beta-2 integrin								Y
				Alpha-V/beta-3 integrin
				c-Rel (NF-kB subunit)
				iNOS	Y	Y	Y	Y		Y	Y	Y	Y
				p38 MAPK
B. flavopridol (No. 67)
Pathway rank	Pathway name	p-value	FDR	Pathway included objects	Traditional disease-related						Lung disease-related
					Esophageal neoplasms	Leukemia	Liver neoplasms		Lung neoplasms		Lung diseases,	Lung diseases,	Pulmonary fibrosis
					(T-1)	(T-2)	(T-3)		(T-4 / LN)		interstitial	obstructive
1	NETosis in SLE	1.66119e-07	0.000116117	Alpha-defensin
				C1q
				CAMP		Y			Y			Y	Y
				DNA
				DNase I					Y
				ERK1/2					Y
				Fc gamma RII alpha	Y	Y			Y			Y	Y
				HMGB1		Y	Y		Y			Y	Y
				HP1 beta
				Histone H1
				Histone H1.2					Y
				Histone H2
				Histone H2A
				Histone H3
				Histone H4		Y			Y			Y
				IFN-alpha
				IFN-alpha/beta receptor
				IL-1 beta	Y	Y	Y		Y		Y	Y	Y
				IL-18		Y			Y		Y	Y	Y
				IgG
				Leukocyte elastase			Y		Y			Y	Y
				NADPH oxidase
				PAD4	Y	Y	Y		Y
				PERM		Y	Y		Y		Y	Y	Y
				PKC			Y
				Pin1					Y
				TLR7		Y			Y			Y
				Vertebrate ssRNA extracellular region
				p38 MAPK
				p47-phox							Y
				p67-phox					Y		Y
2	Role of Th17 cells in asthma	3.57124e-05	0.0124815	ALOX5	Y							Y
				ALOX5AP	Y							Y
				E-selectin		Y	Y		Y		Y	Y	Y
				EGFR	Y	Y	Y		Y		Y	Y	Y
				ERK1/2					Y
				GRO-1					Y		Y	Y	Y
				GRO-2					Y
				GRO-3
				HB-EGF			Y		Y			Y
				ICAM1	Y	Y	Y		Y		Y		Y
				IL-11		Y			Y		Y	Y	Y
				IL-17		Y	Y		Y		Y	Y	Y
				IL-17 receptor					Y			Y
				IL-17F					Y
				IL-22					Y			Y	Y
				IL-22 receptor
				IL-8	Y	Y	Y		Y		Y	Y	Y
				IL8RB							Y	Y	Y
				MLCP (cat)
				MLCP (reg)			Y		Y
				MRLC
				Myosin II
				NF-kB
				ROCK2			Y		Y
				RhoA		Y	Y		Y		Y		Y
				TGF-beta 1	Y	Y	Y		Y		Y	Y	Y
				VCAM1			Y		Y		Y	Y
				p38 MAPK
3	Protein folding and maturation_Posttranslational processing of neuroendocrine peptides	6.04259e-05	0.0140792	AVP extracellular region
				AVP-Gly
				AVP-Gly-Lys-Arg
				AVP-NPII
				CCK8
				CCK8-Gly
				CCK8-GlyArgArg
				CPB2			Y		Y			Y
				Carboxypeptidase H					Y
				GRP precursor					Y
				GRP (1-17)
				GRP (1-27)
				GRP (1-27) Gly
				GRP (18-27)
				LargeNN
				LargeNT
				NN
				NPI
				NT
				NT/NN		Y			Y				Y
				Neurophysin-II
				OT
				OT-Gly
				OT-Gly-Lys-Arg
				OT-NPI
				PAM
				PC1					Y
				PC2 (SPC2)		Y			Y
				PCSK5		Y			Y
				Pro-CCK					Y
				ProGRP
				Trypsin
4	G protein-coupled receptor signaling in lung cancer	8.21211e-05	0.0143507	ADAM17					Y			Y
				AKT (PKB)
				Amphiregulin					Y			Y
				Arachidonic acid intracellular
				BDKRB2					Y			Y
				Bcl-XL	Y	Y	Y		Y			Y
				Bradykinin
				CCL5		Y			Y		Y	Y	Y
				CCR5		Y	Y		Y		Y	Y	Y
				CD44	Y	Y	Y		Y			Y
				CNR1		Y	Y
				CNR2		Y	Y		Y
				CXCR4		Y	Y		Y			Y
				Ca('2+) cytosol									Y
				CaMK II
				Calmodulin
				Cyclic AMP intracellular								Y	Y
				Cyclin D1	Y	Y	Y		Y			Y
				Dronabinol extracellular region
				EDNRA								Y	Y
				EDNRB					Y			Y
				EGF		Y	Y		Y			Y	Y
				EGFR	Y	Y	Y		Y			Y	Y
				ERK1/2					Y
				Endothelin-1					Y		Y	Y	Y
				G-protein alpha-12		Y			Y
				G-protein alpha-12 family
				G-protein alpha-i family
				G-protein alpha-q/11
				G-protein alpha-s		Y	Y		Y			Y
				G-protein beta/gamma
				GALR2					Y
				GRP(1-27)
				GRP-R					Y
				Galanin					Y
				Galpha(i)-specific cannabis GPSRs
				Galpha(i)-specific peptide GPCRs
				Galpha(q)-specific peptide GPCRs
				HB-EGF		Y			Y			Y
				HB-EGF = HB-EGF (mature)
				HB-EGF (mature)
				I-kB
				IKK-alpha			Y		Y			Y
				IL-8	Y	Y	Y		Y		Y	Y	Y
				IL8RA					Y		Y	Y	Y
				IL8RB					Y		Y	Y	Y
				LPAR1
				Lysophosphatidic acid extracellular region
				MMP-2		Y	Y		Y		Y	Y	Y
				NT
				NTSR1		Y			Y
				PDK (PDPK1)
				PGE2R1								Y
				PGE2R3					Y			Y
				PGE2R4					Y			Y
				PKA-cat (cAMP-dependent)
				PKA-reg (cAMP-dependent)
				Prostaglandin E2 extracellular region					Y			Y	Y
				Pyk2 (FAK2)					Y
				RelA (p65 NF-kB subunit)		Y	Y		Y			Y	Y
				RhoA		Y	Y		Y		Y		Y
				SDF-1	Y	Y	Y		Y			Y
				SSTR2			Y		Y
				SSTR3					Y
				SSTR5					Y
				STAT3		Y			Y			Y
				Somatostatin					Y
				TGF-alpha			Y		Y			Y	Y
				VEGF-A	Y	Y	Y		Y		Y	Y	Y
				VIP								Y
				VIP receptor 1		Y
				VIP receptor 2					Y
				Alpha-V/beta-3 integrin
				c-Fos		Y	Y		Y			Y	Y
				c-Src	Y	Y	Y		Y				Y
				p70 S6 kinase1		Y	Y		Y			Y
5	Gamma-secretase regulation of mammary cell development	0.000173959	0.0243195	ADAM17		Y
				Bak	Y	Y
				Beta-casein		Y						Y
				Cytochrome c		Y
				DLL4	Y
				ErbB4	Y	Y			Y
				ErbB4 (CTF)
				ErbB4 (ICD)
				HB-EGF		Y			Y
				HES1		Y
				MTG16 (CBFA2T3)		Y						Y
				NOTCH4		Y			Y
				NOTCH4 (ICD4)
				Neuregulin 1		Y
				RBP-J kappa (CBF1)		Y
				STAT5A	Y	Y						Y
				Wap
				Gamma-secretase complex								Y
6	NF-kB-, AP-1- and MAPK-mediated proinflammatory cytokine production by eosinophils in asthma	0.000296061	0.0312475	AP-1
				C5a								Y
				CCL17		Y			Y		Y	Y
				CCL2		Y	Y		Y		Y	Y	Y
				CCL22							Y	Y
				Cathepsin G			Y		Y
				Chymase					Y		Y	Y	Y
				ENA-78					Y		Y		Y
				ERK1/2					Y
				ERK2 (MAPK1)		Y	Y		Y		Y	Y
				Eotaxin							Y	Y	Y
				GM-CSF		Y			Y		Y	Y	Y
				GRO-1							Y	Y	Y
				IL-1 beta	Y	Y	Y		Y		Y	Y	Y
				IL-17			Y		Y		Y	Y
				IL-17F					Y		Y	Y
				IL-23
				IL-25 (IL-17E)								Y
				IL-33					Y			Y
				IL-4					Y		Y	Y	Y
				IL-5					Y		Y	Y	Y
				IL-6	Y	Y	Y		Y		Y	Y	Y
				IL-8	Y	Y	Y		Y		Y	Y	Y
				IL17BR					Y			Y
				JNK (MAPK8-10)			Y
				Leptin		Y	Y		Y		Y	Y
				Leukocyte elastase					Y		Y	Y
				MGF					Y			Y
				MIP-1-alpha					Y		Y	Y	Y
				MIP-1-beta		Y			Y		Y	Y	Y
				Myeloblastin		Y			Y		Y
				NF-kB
				NF-kB p50/p65
				PAR2	Y				Y			Y
				PRG2					Y		Y	Y
				ST2(L)					Y			Y
				STAT6					Y			Y
				TNF-alpha	Y	Y	Y		Y		Y	Y	Y
				TSLP					Y			Y
				TSLPR
				Tryptase					Y			Y
				c-Jun		Y	Y		Y
				p38 MAPK
7	Immune response_IL-11 signaling pathway via the MEK/ERK and PI3K/AKT cascades	0.000312922	0.0312475	ADAM10					Y
				AKT (PKB)
				ALPL					Y			Y
				ATF-1
				Bone sialoprotein			Y		Y
				CREB1								Y
				Caspase-3		Y	Y		Y		Y	Y	Y
				Caspase-9					Y
				Cyclin D1	Y	Y	Y		Y			Y
				Cyclin E	Y	Y	Y		Y
				ERK1/2					Y
				Fyn								Y
				GRB2
				GSK3 beta		Y	Y					Y
				H-Ras		Y	Y		Y			Y
				I-kB
				ICAM1	Y	Y	Y		Y		Y	Y	Y
				IFN-gamma							Y	Y	Y
				IKK (cat)
				IKK-alpha			Y		Y			Y
				IKK-gamma			Y
				IL-1 beta	Y	Y	Y		Y		Y	Y	Y
				IL-10	Y	Y	Y		Y		Y	Y
				IL-11		Y			Y		Y	Y	Y
				IL-11 receptor					Y
				IL-12 beta		Y	Y		Y		Y	Y	Y
				IL-2		Y	Y		Y		Y	Y	Y
				IL-4					Y		Y	Y	Y
				IL-6	Y	Y	Y		Y		Y	Y	Y
				IL-8	Y	Y	Y		Y		Y	Y	Y
				IL11RA					Y
				JAK2
				Leukocyte elastase					Y			Y
				MEK1/2
				Myeloblastin		Y			Y		Y
				NFKBIA			Y		Y			Y
				NFKBIB					Y			Y
				Osteocalcin					Y
				PDK (PDPK1)
				PI3K cat class IA (p110-alpha)	Y	Y	Y		Y
				PI3K reg class IA (p85)
				PtdIns(3,4,5)P3 intracellular
				PtdIns(4,5)P2 intracellular
				RPS6					Y
				RUNX2		Y			Y
				Rb protein	Y	Y	Y		Y
				RelA (p65 NF-kB subunit)			Y		Y			Y
				SFK
				SHP-2		Y			Y
				SNAIL1			Y		Y
				SOS
				SP7
				TNF-alpha	Y	Y	Y		Y		Y	Y	Y
				YAP1 (YAp65)		Y			Y
				YES					Y
				c-Fos		Y	Y		Y			Y
				c-Jun		Y	Y		Y
				c-Raf-1		Y	Y		Y
				c-Src	Y		Y		Y
				gp130	Y	Y	Y		Y		Y	Y	Y
				mTORC1
				p27KIP1	Y	Y	Y		Y
				p70 S6 kinases
				p90Rsk
				sIL11-RA
8	Neutrophil-derived granule proteins and cytokines in asthma	0.000548756	0.0479475	Alpha-defensin
				C5a								Y
				CCL17		Y			Y			Y	Y
				CHI3L1			Y		Y		Y	Y
				CysLT1 receptor					Y			Y
				DAP12
				ERK1/2					Y
				FGR
				Fc epsilon RI gamma					Y
				Fibrinogen (fibrin)								Y
				GM-CSF		Y			Y		Y	Y	Y
				Hck					Y			Y
				IL-13					Y		Y	Y	Y
				IL-17			Y		Y		Y	Y	Y
				IL-4					Y		Y	Y	Y
				IL-8	Y	Y	Y		Y		Y	Y	Y
				IL-9					Y			Y	Y
				IL-9 receptor								Y	Y
				IL8RA					Y		Y	Y	Y
				IL8RB					Y		Y	Y	Y
				IL9R					Y
				IP10					Y		Y	Y	Y
				LTBR1					Y			Y
				Lactoferrin					Y			Y	Y
				Leukocyte elastase					Y			Y	Y
				Leukotriene B4 extracellular region					Y		Y	Y	Y
				Leukotriene C4 extracellular region					Y		Y	Y	Y
				Leukotriene D4 extracellular region					Y			Y	Y
				MEK1/2
				MMP-8			Y		Y		Y	Y	Y
				MMP-9	Y	Y	Y		Y		Y	Y	Y
				Oncostatin M					Y
				PAR2	Y				Y			Y
				PERM		Y	Y		Y		Y	Y	Y
				PI3K cat class IB (p110-gamma)		Y	Y		Y
				PKC			Y
				PRG2					Y			Y	Y
				PTAFR					Y
				Platelet activating factor extracellular region								Y
				RNS2					Y
				Rac2		Y			Y
				Substance P extracellular region					Y			Y
				Syk		Y	Y		Y
				TGF-beta 1							Y	Y	Y
				TGF-beta 2					Y			Y	Y
				TNF-alpha	Y	Y	Y		Y		Y	Y	Y
				TSLP					Y			Y
				Tryptase					Y			Y
				Alpha-M/beta-2 integrin								Y
9	Neurophysiological process_visual perception	0.00063353	0.0492041	CNG
				CNG-alpha
				CNGA1		Y			Y
				CNGB1			Y		Y			Y
				Ca('2+) cytosol								Y
				Ca('2+) extracellular region								Y
				Calmodulin
				Cyclic GMP intracellular
				G-beta5					Y
				GCAP1		Y			Y
				GCAP2					Y
				GMP cytoplasm
				GTP cytoplasm
				Guanylate cyclase 2D (RETGC1)					Y
				Guanylate cyclase 2F (RETGC2)					Y
				PDE6G					Y
				R9AP					Y
				RGS9			Y		Y
				Recoverin					Y
				Rhodopsin					Y
				Rhodopsin kinase (GRK1)
				S-arrestin		Y			Y
				SLC24A1					Y
				SLC24A2					Y
				Transducin, rod-specific		Y			Y
10	Skeletal muscle atrophy in COPD	0.0012899	0.0832293	2014-03-03
				4E-BP1			Y		Y			Y
				AFX1	Y				Y			Y
				AKT (PKB)
				ALK-4					Y
				ActRIIB					Y
				Beta TnTF
				Desmin					Y			Y
				ELAVL1 (HuR)					Y
				ERK1/2					Y
				ERK2 (MAPK1)		Y	Y		Y			Y	Y
				FKHR			Y					Y
				FOXO3A		Y	Y					Y
				GSK3 beta			Y					Y
				I-kB
				IGF-1	Y	Y	Y		Y		Y	Y	Y
				JunD		Y			Y
				KCRM					Y			Y
				L-Arginine cytoplasm								Y
				MAFbx								Y
				MELC
				MLC1F					Y
				MLC2					Y
				MRLC
				MYBPC1					Y
				MYOD					Y			Y
				MYOG		Y			Y			Y
				MuRF1
				MyHC
				Myosin II								Y
				Myosin-IIA		Y	Y		Y			Y
				Myostatin					Y
				NEDD4					Y			Y
				NF-kB p50/p65
				NFKBIA			Y		Y		Y	Y	Y
				NO intracellular
				O(,2)('-) cytoplasm
				ONOO('-) intracellular
				PPARGC1 (PGC1-alpha)					Y			Y
				RAD6								Y
				REDD1					Y
				RHEB2			Y		Y
				RelA (p65 NF-kB subunit)		Y	Y		Y			Y	Y
				SMAD2			Y		Y			Y
				SMAD3					Y			Y	Y
				TGF-beta receptor type I			Y		Y		Y	Y
				TNF-alpha	Y	Y	Y		Y		Y	Y	Y
				Tuberin					Y
				Vimentin								Y
				Beta-MHC
				eIF2B5					Y
				eIF3
				eIF3S5
				iNOS		Y	Y		Y		Y	Y	Y
				mTOR	Y	Y	Y		Y
				p38 MAPK
				p38alpha (MAPK14)					Y			Y	Y
				p70 S6 kinase1			Y		Y			Y
